# Supplementary material for: Transcriptomic and physiological analysis of common duckweed Lemna minor responses to NH4+ toxicity
Source: BMC Plant Biol. 2016 Apr 18;16:92. doi: 10.1186/s12870-016-0774-8 (PMC4835947; doi:10.1186/s12870-016-0774-8)
Supplement: Additional file 6: — Differentially expressed genes. (XLSX 818 kb) [file 12870_2016_774_MOESM6_ESM.xlsx]

## Sheet: A84 vs NC
GeneID	log2	Description
comp16095_c0_seq1	6.87619	PREDICTED: bifunctional monodehydroascorbate reductase and carbonic anhydrase nectarin-3-like isoform 1 [Solanum lycopersicum]
comp46815_c0_seq3	5.9975	Os11g0437600 [Oryza sativa Japonica Group]
comp27507_c0_seq1	5.90128	-
comp28785_c0_seq1	5.68716	-
comp61650_c0_seq1	5.62826	-
comp62616_c0_seq1	5.53515	-
comp53602_c1_seq1	5.26569	PREDICTED: LOW QUALITY PROTEIN: uncharacterized LOC101203539 [Cucumis sativus]
comp8278_c0_seq1	5.21323	sperm flagellar energy carrier protein [Ectocarpus siliculosus]
comp252931_c0_seq1	5.13076	60S ribosomal protein L27 [Phytophthora infestans T30-4]
comp3058_c0_seq1	5.0433	component of cytosolic 80S ribosome and 40S small subunit [Volvox carteri f. nagariensis]
comp98865_c0_seq1	5.0433	PREDICTED: bifunctional monodehydroascorbate reductase and carbonic anhydrase nectarin-3-like [Setaria italica]
comp170145_c0_seq1	4.74374	-
comp216095_c0_seq1	4.74374	-
comp228148_c0_seq1	4.74374	-
comp267173_c0_seq1	4.74374	Ribosomal protein S23, component of cytosolic 80S ribosome and 40S small subunit [Ectocarpus siliculosus]
comp196554_c0_seq1	4.50273	-
comp114020_c0_seq1	4.36523	-
comp44341_c0_seq3	4.29123	-
comp1698_c0_seq1	4.21323	similar to ubiquitin and ribosomal protein S27a precursor [Ectocarpus siliculosus]
comp193449_c0_seq1	4.13076	-
comp85818_c0_seq1	4.0433	Ribosomal protein L18, component of cytosolic 80S ribosome and 60S large subunit [Ostreococcus lucimarinus CCE9901]
comp37164_c0_seq1	4.0433	-
comp213516_c0_seq1	4.0433	-
comp42935_c0_seq1	4.02515	glutaredoxin family protein [Musa acuminata]
comp10145_c0_seq1	3.9975	-
comp200756_c0_seq1	3.95019	-
comp101248_c0_seq1	3.95019	-
comp41064_c0_seq1	3.53973	Os01g0257300 [Oryza sativa Japonica Group]
comp29548_c0_seq1	3.50273	-
comp72073_c0_seq1	3.46957	Glycerophosphodiesterase-like protein [Medicago truncatula]
comp25744_c0_seq1	3.36523	-
comp27759_c0_seq1	3.33608	-
comp36830_c0_seq1	3.21323	-
comp81096_c0_seq1	3.21323	-
comp44962_c0_seq1	3.21323	-
comp270825_c0_seq1	3.13076	40S ribosomal protein S9-1 [Phytophthora infestans T30-4]
comp42869_c0_seq1	3.13076	-
comp29741_c0_seq1	3.13076	-
comp133833_c0_seq1	3.13076	-
comp42051_c0_seq1	3.10219	-
comp18512_c0_seq1	3.0433	60S ribosomal protein L8 [Saprolegnia diclina VS20]
comp48525_c0_seq2	2.95891	PREDICTED: vacuolar iron transporter homolog 4-like [Cucumis sativus]
comp982_c0_seq1	2.91777	sperm flagellar energy carrier protein [Ectocarpus siliculosus]
comp38409_c0_seq2	2.85066	cysteine protease [Saprolegnia parasitica]
comp31030_c0_seq1	2.85066	gag-pol polyprotein [Rosa rugosa]
comp40351_c0_seq1	2.83744	Peroxidase [Medicago truncatula]
comp292467_c0_seq1	2.78027	-
comp4929_c0_seq1	2.74374	Nitric oxide dioxygenase (Pi-NOD1) [Phytophthora infestans T30-4]
comp76595_c0_seq1	2.68716	-
comp23791_c0_seq1	2.62826	60S ribosomal protein L10A [Cyanidioschyzon merolae strain 10D]
comp41636_c0_seq1	2.62826	-
comp37790_c0_seq1	2.60965	lipid transfer protein family protein [Wolffia australiana]
comp23841_c0_seq1	2.56686	PREDICTED: thaumatin-like protein [Vitis vinifera]
comp74400_c0_seq1	2.5458	PREDICTED: 14 kDa proline-rich protein DC2.15-like [Glycine max]
comp46719_c0_seq2	2.53973	-
comp54691_c0_seq5	2.53016	Electron transfer flavoprotein-ubiquinone oxidoreductase [Medicago truncatula]
comp54491_c0_seq12	2.52393	PREDICTED: polyamine oxidase [Vitis vinifera]
comp45362_c0_seq1	2.51461	elongation factor 1 alpha, partial [Mallomonas rasilis]
comp48724_c0_seq1	2.50273	Exocyst subunit exo70 family protein H4 [Theobroma cacao]
comp215978_c0_seq1	2.50273	PREDICTED: microtubule-associated protein TORTIFOLIA1-like [Cicer arietinum]
comp48947_c0_seq1	2.44876	PQ-loop repeat family protein / transmembrane family protein isoform 1 [Theobroma cacao]
comp31370_c0_seq2	2.42181	-
comp21105_c0_seq1	2.41253	-
comp43212_c0_seq2	2.40587	-
comp52449_c0_seq3	2.40056	PREDICTED: probable inositol oxygenase [Vitis vinifera]
comp26227_c0_seq1	2.33876	-
comp25683_c0_seq2	2.32341	F5I14.9 protein [Theobroma cacao]
comp40812_c0_seq2	2.31632	-
comp139661_c0_seq1	2.30634	hypothetical protein VOLCADRAFT_104760 [Volvox carteri f. nagariensis]
comp46338_c0_seq1	2.27212	PREDICTED: DNA double-strand break repair Rad50 ATPase-like [Cicer arietinum]
comp101079_c0_seq1	2.26569	-
comp20031_c0_seq2	2.23093	-
comp38231_c0_seq1	2.21323	-
comp44648_c0_seq1	2.21323	-
comp44441_c0_seq2	2.21323	-
comp54061_c1_seq1	2.1953	-
comp44737_c0_seq1	2.17258	carotenoid cleavage dioxygenase [Lilium brownii var. viridulum]
comp28268_c0_seq1	2.15878	-
comp45604_c0_seq1	2.15878	PREDICTED: peroxidase 52-like [Brachypodium distachyon]
comp47014_c0_seq1	2.1495	WRKY transcription factor 4 [Solanum tuberosum]
comp22454_c0_seq1	2.14284	-
comp108417_c0_seq1	2.13076	-
comp36322_c1_seq1	2.12605	ADP-glucose pyrophosphorylase 3 [Spirodela polyrhiza]
comp49221_c0_seq1	2.12276	PREDICTED: peroxidase 27 [Vitis vinifera]
comp50653_c0_seq4	2.06715	C2 domain-containing protein [Malus domestica]
comp50104_c0_seq3	2.01529	PREDICTED: auxin-induced protein 5NG4-like [Fragaria vesca subsp. vesca]
comp42168_c0_seq1	2.00266	-
comp35826_c0_seq1	2.00266	-
comp31914_c1_seq2	1.97821	-
comp47698_c0_seq1	1.95584	PREDICTED: tubby-like F-box protein 3-like [Vitis vinifera]
comp44505_c0_seq1	1.94377	-
comp47735_c0_seq5	1.94202	pathogenesis-related protein 1 [Wolffia australiana]
comp56816_c0_seq2	1.94142	-
comp48993_c0_seq2	1.93803	undecaprenyl pyrophosphate synthetase [Zea mays]
comp36562_c0_seq1	1.93083	hypothetical protein VOLCADRAFT_104760 [Volvox carteri f. nagariensis]
comp46098_c0_seq1	1.9027	-
comp27970_c0_seq1	1.90128	-
comp49363_c0_seq2	1.87824	pathogenesis-related protein PsemI [Pseudotsuga menziesii]
comp36596_c0_seq2	1.87338	-
comp52266_c0_seq5	1.87338	-
comp44137_c0_seq2	1.86584	PREDICTED: bifunctional monodehydroascorbate reductase and carbonic anhydrase nectarin-3-like [Brachypodium distachyon]
comp54877_c0_seq3	1.85348	respiratory burst oxidase protein D variant alpha [Zea mays]
comp45667_c0_seq2	1.85066	Peroxidase superfamily protein [Theobroma cacao]
comp55881_c0_seq7	1.84492	Tryptophan synthase beta-subunit 2 isoform 1 [Theobroma cacao]
comp53781_c1_seq5	1.83471	transcription factor [Arabidopsis lyrata subsp. lyrata]
comp43459_c0_seq1	1.82466	-
comp13523_c0_seq1	1.82091	-
comp44669_c0_seq1	1.78406	PH01B001I13.6 [Phyllostachys edulis]
comp66287_c0_seq1	1.78299	PREDICTED: cysteine-rich repeat secretory protein 55-like [Vitis vinifera]
comp34286_c0_seq1	1.77122	Cytochrome b6/f complex subunit V [Medicago truncatula]
comp48378_c0_seq2	1.75951	Peroxidase 5 [Theobroma cacao]
comp40829_c0_seq1	1.74374	-
comp76730_c0_seq1	1.74374	PREDICTED: cytochrome P450 77A3 [Vitis vinifera]
comp44807_c0_seq2	1.73518	-
comp31751_c0_seq2	1.73518	OSJNBa0027G07.12 [Oryza sativa Japonica Group]
comp59100_c0_seq1	1.7342	Os05g0595100 [Oryza sativa Japonica Group]
comp62816_c0_seq2	1.73397	Ribosomal protein S4 [Medicago truncatula]
comp43303_c0_seq1	1.73362	-
comp37989_c0_seq1	1.73136	-
comp41133_c0_seq1	1.7278	-
comp52308_c0_seq1	1.7158	PREDICTED: mitogen-activated protein kinase 5-like isoform X1 [Setaria italica]
comp46563_c0_seq2	1.71573	-
comp26418_c0_seq1	1.71315	-
comp44712_c0_seq1	1.71315	-
comp43857_c0_seq1	1.71073	-
comp51427_c0_seq2	1.69955	Plant invertase/pectin methylesterase inhibitor superfamily [Theobroma cacao]
comp32429_c0_seq1	1.68073	-
comp48935_c0_seq3	1.67064	PREDICTED: GDSL esterase/lipase At5g55050-like [Setaria italica]
comp50884_c0_seq1	1.66574	-
comp54689_c0_seq2	1.65098	P-loop containing nucleoside triphosphate hydrolases superfamily protein [Theobroma cacao]
comp58084_c0_seq1	1.64389	EST gb|AB015130 comes from this gene [Arabidopsis thaliana]
comp47756_c0_seq1	1.64262	PREDICTED: CBS domain-containing protein CBSX5 [Vitis vinifera]
comp36941_c0_seq1	1.62826	-
comp44086_c0_seq1	1.62826	Os01g0927300 [Oryza sativa Japonica Group]
comp35224_c0_seq1	1.62826	PREDICTED: lysM domain-containing GPI-anchored protein 2-like [Cucumis sativus]
comp45708_c0_seq2	1.62166	PREDICTED: UDP-glucose flavonoid 3-O-glucosyltransferase 7-like [Vitis vinifera]
comp55840_c0_seq1	1.62118	NADP-dependent malic enzyme [Theobroma cacao]
comp76939_c0_seq1	1.61619	-
comp66326_c0_seq1	1.61619	-
comp50324_c0_seq2	1.61201	ACT-like protein tyrosine kinase family protein isoform 3, partial [Theobroma cacao]
comp50803_c0_seq1	1.60965	Pentatricopeptide repeat (PPR) superfamily protein isoform 1 [Theobroma cacao]
comp48154_c0_seq1	1.60402	PREDICTED: probable receptor-like protein kinase At1g49730-like [Vitis vinifera]
comp42769_c0_seq1	1.60052	GAST-like protein [Populus euphratica]
comp45804_c0_seq2	1.59724	Os09g0466800 [Oryza sativa Japonica Group]
comp40727_c0_seq1	1.5935	-
comp41129_c0_seq1	1.5935	-
comp51912_c0_seq6	1.58699	ACT-like protein tyrosine kinase family protein isoform 2 [Theobroma cacao]
comp55084_c0_seq1	1.58568	sulfate transporter 1 [Solanum lycopersicum]
comp42273_c0_seq2	1.58096	-
comp36374_c0_seq1	1.57935	-
comp40923_c0_seq1	1.57382	Os05g0477200 [Oryza sativa Japonica Group]
comp48021_c0_seq1	1.57055	Pentatricopeptide repeat superfamily protein [Theobroma cacao]
comp49449_c0_seq1	1.56393	ELMO/CED-12 family protein isoform 1 [Theobroma cacao]
comp40424_c0_seq1	1.56245	PREDICTED: probable aquaporin NIP5-1 [Vitis vinifera]
comp45769_c0_seq2	1.56036	-
comp40573_c0_seq2	1.55787	F5I14.9 protein [Theobroma cacao]
comp40391_c0_seq1	1.55426	PREDICTED: late embryogenesis abundant protein Lea5-D-like [Setaria italica]
comp40671_c0_seq2	1.55426	-
comp70378_c0_seq1	1.54211	-
comp55038_c0_seq5	1.53975	PREDICTED: galactokinase [Vitis vinifera]
comp53209_c0_seq1	1.53541	ORF [Lilium longiflorum]
comp37681_c0_seq1	1.53109	-
comp27055_c0_seq1	1.53018	-
comp44195_c0_seq2	1.52873	pathogenesis-related protein 1 [Musa ABB Group]
comp50370_c0_seq1	1.52662	ethylene response factor [Actinidia eriantha]
comp42783_c0_seq1	1.51723	Os02g0679700 [Oryza sativa Japonica Group]
comp26716_c0_seq1	1.51723	PREDICTED: probable L-type lectin-domain containing receptor kinase S.5-like [Fragaria vesca subsp. vesca]
comp45229_c0_seq2	1.50799	UP-9A [Nicotiana tabacum]
comp49805_c0_seq3	1.50564	-
comp45475_c0_seq3	1.49787	ribosomal protein L11-like [Nicotiana tabacum]
comp59755_c0_seq1	1.49581	-
comp46910_c0_seq3	1.495	APETALA1-like protein [Alpinia oblongifolia]
comp75702_c0_seq1	1.48809	-
comp37685_c0_seq2	1.48691	Os12g0465100 [Oryza sativa Japonica Group]
comp29224_c0_seq1	1.48071	PREDICTED: uncharacterized LOC101222738 [Cucumis sativus]
comp49168_c0_seq7	1.47783	hypothetical chloroplast RF19 (chloroplast) [Spirodela polyrhiza]
comp40819_c0_seq1	1.47214	-
comp45702_c0_seq1	1.47008	PREDICTED: UDP-glucose 4-epimerase GEPI48-like [Cucumis sativus]
comp67475_c0_seq1	1.46957	-
comp49086_c0_seq3	1.4678	PREDICTED: pentatricopeptide repeat-containing protein At2g40720 [Vitis vinifera]
comp56732_c0_seq1	1.46724	PREDICTED: alpha-aminoadipic semialdehyde synthase-like [Vitis vinifera]
comp36669_c0_seq1	1.46503	PREDICTED: DNA-directed RNA polymerase subunit alpha-like [Cucumis sativus]
comp50618_c0_seq1	1.46009	PREDICTED: homocysteine S-methyltransferase 2-like [Vitis vinifera]
comp44100_c0_seq1	1.45834	-
comp62924_c0_seq1	1.45511	-
comp52203_c0_seq1	1.44993	PREDICTED: pentatricopeptide repeat-containing protein At5g61370, mitochondrial-like [Cucumis sativus]
comp42514_c0_seq1	1.44806	PREDICTED: peroxidase 5-like [Cicer arietinum]
comp58806_c0_seq1	1.4383	photosystem II CP43 chlorophyll apoprotein [Mayaca fluviatilis]
comp50433_c0_seq1	1.43773	PREDICTED: probable aquaporin NIP5-1-like [Cucumis sativus]
comp37521_c0_seq3	1.43234	-
comp47363_c0_seq1	1.43103	PREDICTED: disease resistance response protein 206 [Vitis vinifera]
comp57315_c0_seq1	1.42757	PREDICTED: ABC transporter G family member 36-like [Fragaria vesca subsp. vesca]
comp44814_c0_seq1	1.42757	-
comp37642_c0_seq1	1.42181	PREDICTED: 14 kDa proline-rich protein DC2.15-like [Setaria italica]
comp45123_c0_seq1	1.42117	cytochrome P450 71A9 precursor [Glycine max]
comp49849_c0_seq3	1.40587	-
comp51823_c0_seq4	1.40405	Os05g0557900 [Oryza sativa Japonica Group]
comp44556_c0_seq1	1.40238	RNA polymerase beta' subunit-2 [Lemna minor]
comp51051_c0_seq1	1.39417	protease inhibitor/seed storage/lipid transfer protein [Wolffia australiana]
comp33901_c0_seq2	1.39122	-
comp55153_c0_seq36	1.39002	PREDICTED: vacuolar amino acid transporter 1-like isoform X1 [Cicer arietinum]
comp48868_c0_seq2	1.38927	L-isoaspartate O-methyltransferase [Theobroma cacao]
comp47249_c0_seq2	1.37772	-
comp48927_c0_seq1	1.37301	Syringolide-induced protein 14-1-1 [Medicago truncatula]
comp46928_c0_seq1	1.37177	PREDICTED: pentatricopeptide repeat-containing protein At5g15340, mitochondrial-like [Vitis vinifera]
comp31987_c0_seq2	1.36523	RNA-directed RNA polymerase [Petunia x hybrida]
comp45137_c0_seq1	1.3628	protease inhibitor/seed storage/lipid transfer protein family protein [Wolffia australiana]
comp43272_c0_seq1	1.35524	Six-hairpin glycosidases superfamily protein [Theobroma cacao]
comp47833_c0_seq1	1.34996	Os01g0960000 [Oryza sativa Japonica Group]
comp28152_c0_seq1	1.34573	Os01g0210600 [Oryza sativa Japonica Group]
comp25206_c0_seq1	1.34496	Bifunctional monodehydroascorbate reductase and carbonic anhydrase nectarin-3 [Aegilops tauschii]
comp47952_c0_seq1	1.34164	helix-loop-helix DNA-binding domain containing protein [Zea mays]
comp41864_c0_seq1	1.33969	VQ motif family protein [Zea mays]
comp56652_c0_seq2	1.33908	bacterial-induced lipoxygenase [Gossypium hirsutum]
comp53734_c0_seq2	1.33848	hydrolase, hydrolyzing O-glycosyl compounds precursor [Zea mays]
comp54160_c0_seq1	1.33795	cysteine proteinase [Elaeis guineensis]
comp52098_c0_seq45	1.33558	Lipase/lipooxygenase, PLAT/LH2 family protein [Arabidopsis thaliana]
comp48195_c0_seq1	1.32709	PREDICTED: DNA-directed RNA polymerase III subunit RPC6-like [Glycine max]
comp44680_c0_seq1	1.32661	actin depolymerizing factor 4 [Gossypium hirsutum]
comp50818_c2_seq2	1.3255	PREDICTED: pentatricopeptide repeat-containing protein At2g36730-like [Glycine max]
comp40616_c0_seq1	1.32341	-
comp50055_c0_seq1	1.31431	PREDICTED: aspartate aminotransferase, cytoplasmic-like [Setaria italica]
comp46933_c0_seq1	1.31179	Late embryogenesis abundant (LEA) hydroxyproline-rich glycoprotein family [Theobroma cacao]
comp53160_c0_seq3	1.3079	anti-microbial protein [Pinus monticola]
comp30564_c0_seq2	1.30721	-
comp41473_c0_seq1	1.30634	polyprotein [Solanum lycopersicum]
comp46851_c0_seq4	1.30634	-
comp43545_c0_seq1	1.29914	-
comp49659_c0_seq2	1.29706	MADS box protein 5, partial [Agave tequilana]
comp51253_c0_seq1	1.28853	PREDICTED: COBW domain-containing protein 2-like isoform 2 [Glycine max]
comp44476_c1_seq1	1.28675	phenylalanine ammonia-lyase [Cinnamomum osmophloeum]
comp64066_c0_seq1	1.28431	-
comp53918_c0_seq3	1.28116	Os05g0374200 [Oryza sativa Japonica Group]
comp44467_c0_seq1	1.2796	heat shock protein binding protein [Solanum lycopersicum]
comp50682_c0_seq1	1.27786	PREDICTED: pleiotropic drug resistance protein 2-like, partial [Cucumis sativus]
comp28582_c0_seq1	1.27777	-
comp26696_c0_seq1	1.27596	Cysteine-rich RLK (RECEPTOR-like protein kinase) 8 [Theobroma cacao]
comp54866_c0_seq6	1.27596	-
comp43182_c0_seq1	1.27482	Os09g0482840 [Oryza sativa Japonica Group]
comp44552_c0_seq3	1.26569	-
comp56047_c0_seq2	1.2489	PREDICTED: methylcrotonoyl-CoA carboxylase subunit alpha, mitochondrial-like [Vitis vinifera]
comp44162_c0_seq3	1.24493	-
comp56137_c0_seq6	1.24254	glutamate-gated kainate-type ion channel receptor subunit GluR5 [Populus trichocarpa]
comp38039_c0_seq1	1.23455	-
comp50236_c0_seq1	1.23398	ZIP5 [Solanum lycopersicum]
comp51889_c0_seq2	1.23233	PREDICTED: beta-glucosidase 44-like [Glycine max]
comp45214_c0_seq1	1.22971	hypothetical protein ARALYDRAFT_485615 [Arabidopsis lyrata subsp. lyrata]
comp56057_c0_seq2	1.21678	-
comp53492_c0_seq10	1.21438	PREDICTED: G-type lectin S-receptor-like serine/threonine-protein kinase At4g27290-like [Vitis vinifera]
comp37716_c0_seq1	1.21323	-
comp30170_c0_seq1	1.20377	-
comp45550_c0_seq2	1.19742	PREDICTED: protein FANTASTIC FOUR 1-like [Cicer arietinum]
comp53423_c0_seq3	1.19742	PREDICTED: beta-1,3-galactosyltransferase 15-like [Solanum lycopersicum]
comp53029_c0_seq2	1.19655	RING finger family protein [Medicago truncatula]
comp46209_c0_seq1	1.1953	-
comp20661_c0_seq1	1.1914	-
comp54404_c2_seq2	1.19098	Gap junction beta-4 protein isoform 1 [Theobroma cacao]
comp47970_c0_seq2	1.19064	Os09g0541700 [Oryza sativa Japonica Group]
comp47146_c0_seq1	1.18994	calcium-binding protein CML42 [Arabidopsis thaliana]
comp44265_c0_seq6	1.18532	-
comp17430_c0_seq1	1.18466	Os05g0390000 [Oryza sativa Japonica Group]
comp52193_c0_seq3	1.18296	PREDICTED: F-box/kelch-repeat protein At1g80440 [Vitis vinifera]
comp37719_c0_seq1	1.1808	-
comp42814_c0_seq2	1.18054	-
comp45039_c0_seq1	1.17455	Wound-responsive family protein [Theobroma cacao]
comp33513_c0_seq1	1.17162	-
comp66417_c0_seq1	1.16432	-
comp53673_c0_seq1	1.1625	PREDICTED: aldehyde dehydrogenase family 7 member B4-like [Cucumis sativus]
comp50246_c0_seq1	1.16195	PREDICTED: sodium-coupled neutral amino acid transporter 4-like [Cicer arietinum]
comp27414_c0_seq1	1.15878	-
comp51141_c0_seq1	1.15878	trehalose-6-phosphate synthase [Camellia sinensis]
comp45109_c0_seq1	1.15519	-
comp48887_c0_seq3	1.15327	RING/U-box domain-containing protein [Arabidopsis thaliana]
comp56380_c0_seq2	1.14587	Adenine nucleotide alpha hydrolases-like superfamily protein [Theobroma cacao]
comp50694_c0_seq2	1.13641	PB1 domain-containing protein [Nicotiana benthamiana]
comp50374_c1_seq2	1.13556	PREDICTED: histone-lysine N-methyltransferase EHMT2-like [Cicer arietinum]
comp50202_c0_seq4	1.12819	NAC transcription factor 036 [Jatropha curcas]
comp45658_c0_seq1	1.127	PREDICTED: upstream activation factor subunit spp27 [Vitis vinifera]
comp64365_c0_seq2	1.12672	-
comp48468_c0_seq2	1.12534	PREDICTED: protease Do-like 5, chloroplastic [Vitis vinifera]
comp52775_c0_seq4	1.12444	polyprotein [Solanum lycopersicum]
comp54112_c0_seq2	1.12422	PREDICTED: WPP domain-interacting tail-anchored protein 1-like [Solanum lycopersicum]
comp47133_c0_seq1	1.12347	-
comp47887_c0_seq1	1.11965	PREDICTED: thiosulfate sulfurtransferase 18-like [Solanum lycopersicum]
comp48636_c0_seq1	1.1173	PREDICTED: N-glycosylase/DNA lyase [Vitis vinifera]
comp44308_c0_seq1	1.1173	50S ribosomal protein L20 [Zea mays]
comp45934_c0_seq1	1.11571	predicted by genefinder and genscan [Arabidopsis thaliana]
comp41682_c0_seq1	1.11545	Wound-responsive family protein [Theobroma cacao]
comp51018_c0_seq8	1.11545	SQUAMOSA promoter-binding-like 7 [Erycina pusilla]
comp49339_c0_seq1	1.1112	polyphenol oxidase [Nelumbo nucifera]
comp54488_c0_seq2	1.10885	S-adenosylmethionine decarboxylase [Narcissus pseudonarcissus]
comp46047_c0_seq2	1.10743	PREDICTED: universal stress protein A-like protein [Vitis vinifera]
comp55643_c0_seq1	1.10687	PREDICTED: ABC transporter G family member 39-like [Glycine max]
comp35267_c0_seq1	1.10559	-
comp48545_c0_seq1	1.10488	PREDICTED: uncharacterized isochorismatase family protein pncA [Vitis vinifera]
comp46213_c0_seq5	1.10219	expressed protein [Oryza sativa Japonica Group]
comp51071_c0_seq2	1.10219	DnaJ-like protein [Musa acuminata AAA Group]
comp52866_c0_seq1	1.101	PREDICTED: syntaxin-121-like [Cucumis sativus]
comp62801_c0_seq1	1.09775	-
comp49651_c0_seq2	1.09775	Os03g0748300 [Oryza sativa Japonica Group]
comp52154_c0_seq1	1.0973	Bifunctional protein FolD [Triticum urartu]
comp46090_c0_seq1	1.09514	-
comp52394_c0_seq1	1.09393	PREDICTED: pre-mRNA-splicing factor SPF27 homolog [Brachypodium distachyon]
comp46222_c0_seq2	1.08984	metacaspase 4 [Arabidopsis thaliana]
comp44158_c0_seq1	1.08595	Photosystem II reaction center protein M [Medicago truncatula]
comp49265_c0_seq2	1.08283	ethylene response factor 10 [Actinidia deliciosa]
comp44553_c0_seq1	1.08078	OSJNBa0019K04.18 [Oryza sativa Japonica Group]
comp52124_c0_seq2	1.07892	-
comp43493_c0_seq1	1.07752	PREDICTED: ensconsin-like [Setaria italica]
comp53665_c1_seq1	1.07168	PREDICTED: aldehyde dehydrogenase family 2 member C4-like [Brachypodium distachyon]
comp47335_c0_seq3	1.06961	nodulin 26-like intrinsic protein [Solanum tuberosum]
comp49011_c0_seq2	1.06715	Os11g0592900 [Oryza sativa Japonica Group]
comp50426_c0_seq2	1.06668	PREDICTED: type I inositol 1,4,5-trisphosphate 5-phosphatase CVP2-like [Setaria italica]
comp43596_c0_seq1	1.06122	PREDICTED: uncharacterized N-acetyltransferase YoaA-like [Cucumis sativus]
comp47423_c0_seq1	1.06122	-
comp68540_c0_seq1	1.05857	-
comp37565_c0_seq1	1.05729	ATPase alpha subunit [Lemna minor]
comp44924_c0_seq1	1.05724	PREDICTED: globulin-1 S allele-like [Setaria italica]
comp51942_c0_seq3	1.05711	PREDICTED: uncharacterized LOC101215921 [Cucumis sativus]
comp55615_c0_seq1	1.05685	PREDICTED: F-box/LRR-repeat protein 3-like [Solanum lycopersicum]
comp53156_c1_seq2	1.05636	PREDICTED: GDSL esterase/lipase At5g55050 [Vitis vinifera]
comp53687_c0_seq3	1.05407	Os08g0206600 [Oryza sativa Japonica Group]
comp47401_c0_seq1	1.05343	herbivore elicitor-regulated 1 [Nicotiana attenuata]
comp53940_c0_seq1	1.05302	PREDICTED: ankyrin repeat-containing protein At5g02620-like [Setaria italica]
comp52346_c0_seq4	1.0433	PREDICTED: receptor-like protein kinase At3g21340-like [Setaria italica]
comp45548_c0_seq1	1.0433	Mitochondrial transcription termination factor family protein [Theobroma cacao]
comp40228_c0_seq2	1.0433	PREDICTED: B3 domain-containing protein Os04g0386900-like [Fragaria vesca subsp. vesca]
comp50341_c0_seq2	1.0433	membrane protein precursor [Zea mays]
comp37317_c0_seq1	1.0433	-
comp37000_c0_seq2	1.0433	-
comp49674_c0_seq1	1.0433	-
comp50958_c0_seq2	1.03517	PREDICTED: transcriptional activator TAF-1-like [Setaria italica]
comp37636_c0_seq3	1.03036	PREDICTED: xanthoxin dehydrogenase-like [Fragaria vesca subsp. vesca]
comp48028_c0_seq1	1.02936	-
comp52582_c0_seq1	1.02798	Pyrimidine 4 isoform 1 [Theobroma cacao]
comp55949_c0_seq3	1.02787	PREDICTED: lipoamide acyltransferase component of branched-chain alpha-keto acid dehydrogenase complex, mitochondrial-like [Vitis vinifera]
comp56636_c0_seq4	1.02711	PREDICTED: potassium channel AKT2-like [Brachypodium distachyon]
comp47044_c0_seq1	1.02681	Os01g0776700 [Oryza sativa Japonica Group]
comp37571_c0_seq1	1.0256	hypothetical protein RCOM_0837840 [Ricinus communis]
comp55372_c0_seq3	1.02193	PREDICTED: UDP-glucose flavonoid 3-O-glucosyltransferase 7-like [Fragaria vesca subsp. vesca]
comp52905_c2_seq18	1.0215	-
comp52132_c0_seq4	1.02058	Pyridoxal phosphate-dependent transferases superfamily protein [Theobroma cacao]
comp44560_c0_seq9	1.0204	Integrase core domain containing protein [Solanum demissum]
comp53149_c0_seq13	1.02027	Flotillin-like protein 2 [Theobroma cacao]
comp48123_c0_seq1	1.02005	pyrroline-5-carboxylate reductases [Lolium perenne]
comp41756_c0_seq1	1.0177	photosystem II M protein [Cycas taitungensis]
comp53261_c0_seq1	1.01633	Glycosyl hydrolase family 81 protein [Theobroma cacao]
comp42863_c0_seq2	1.01582	RHO guanyl-nucleotide exchange factor 12 [Theobroma cacao]
comp64412_c0_seq1	1.01415	-
comp50998_c0_seq1	1.0122	PREDICTED: nicotianamine synthase-like [Cicer arietinum]
comp57187_c0_seq1	1.01159	PREDICTED: ribonuclease J-like [Vitis vinifera]
comp48521_c0_seq1	1.01095	Os02g0657700 [Oryza sativa Japonica Group]
comp52503_c0_seq1	1.0089	PREDICTED: dolichyldiphosphatase 1 [Vitis vinifera]
comp78313_c0_seq1	1.00797	-
comp48082_c0_seq2	1.00714	Adenine nucleotide alpha hydrolases-like superfamily protein [Theobroma cacao]
comp46244_c0_seq1	1.00677	RmlC-like cupins superfamily protein [Theobroma cacao]
comp45128_c0_seq1	1.00583	PREDICTED: uncharacterized LOC101206121 [Cucumis sativus]
comp40886_c0_seq4	1.00341	PREDICTED: UPF0361 protein C3orf37 homolog [Setaria italica]
comp46012_c0_seq1	1.00266	LIN1 protein [Zea mays]
comp47560_c1_seq1	1.00125	PREDICTED: 31 kDa ribonucleoprotein, chloroplastic-like [Cicer arietinum]
comp56358_c0_seq21	1.00045	apocytochrome F precursor [Lemna minor]
comp48085_c0_seq1	1.00023	-
comp47908_c0_seq1	-1.0047	cysteine protease [Vicia sativa]
comp66667_c0_seq1	-1.00617	Bifunctional inhibitor/lipid-transfer protein/seed storage 2S albumin superfamily protein [Theobroma cacao]
comp53904_c0_seq1	-1.00762	PREDICTED: ammonium transporter 2 member 2-like [Setaria italica]
comp67833_c0_seq1	-1.00917	component of cytosolic 80S ribosome and 60S large subunit [Volvox carteri f. nagariensis]
comp81385_c0_seq1	-1.01115	-
comp14528_c0_seq1	-1.01441	60S ribosomal protein [Chlamydomonas sp. ICE-L]
comp32865_c0_seq1	-1.01657	membrane AAA-metalloprotease [Chlamydomonas reinhardtii]
comp56577_c0_seq3	-1.02083	PREDICTED: phosphatidylinositol 4-phosphate 5-kinase 8-like [Fragaria vesca subsp. vesca]
comp46909_c0_seq3	-1.02402	PREDICTED: protein LURP-one-related 2-like [Fragaria vesca subsp. vesca]
comp47187_c0_seq1	-1.02596	Mitogen-activated protein kinase HOG1 [Medicago truncatula]
comp53689_c0_seq3	-1.03125	thylakoid lumenal protein [Chlamydomonas reinhardtii]
comp47977_c0_seq1	-1.03166	PREDICTED: proline-rich protein 4-like, partial [Cucumis sativus]
comp52635_c0_seq1	-1.03366	PREDICTED: zinc finger CCCH domain-containing protein 20-like [Glycine max]
comp32489_c0_seq1	-1.03613	60S ribosomal protein L13a [Capsicum annuum]
comp64510_c0_seq1	-1.04123	-
comp45542_c0_seq1	-1.04243	PREDICTED: aquaporin TIP1-1-like isoform 1 [Brachypodium distachyon]
comp56225_c0_seq2	-1.04416	PREDICTED: uncharacterized LOC101216395 [Cucumis sativus]
comp36842_c0_seq1	-1.04416	mannose-binding lectin precursor, partial [Tulipa hybrid cultivar]
comp19713_c0_seq1	-1.05068	ribosomal protein L14 component of cytosolic 80S ribosome and 60S large subunit [Coccomyxa subellipsoidea C-169]
comp46885_c0_seq2	-1.05431	PREDICTED: cysteine-rich repeat secretory protein 55-like [Vitis vinifera]
comp64231_c0_seq1	-1.05623	-
comp37633_c0_seq1	-1.05623	ribosomal protein L36, component of cytosolic 80S ribosome and 60S large subunit [Chlamydomonas reinhardtii]
comp19151_c0_seq1	-1.05623	component of cytosolic 80S ribosome and 60S large subunit [Volvox carteri f. nagariensis]
comp34690_c0_seq1	-1.06476	ribulose-1,5-bisphosphate carboxylase/oxygenase small subunit [Haematococcus pluvialis]
comp53872_c0_seq2	-1.06804	Cytochrome P450 family protein [Theobroma cacao]
comp56307_c0_seq2	-1.06917	DNA polymerase alpha catalytic subunit [Solanum lycopersicum]
comp48571_c0_seq3	-1.07488	phosphoglycerate kinase [Chlamydomonas reinhardtii]
comp117352_c0_seq1	-1.07699	hypothetical protein COCSUDRAFT_30235 [Coccomyxa subellipsoidea C-169]
comp41936_c0_seq1	-1.08598	PREDICTED: microsomal glutathione S-transferase 3-like [Setaria italica]
comp49748_c0_seq1	-1.0874	PREDICTED: glucomannan 4-beta-mannosyltransferase 9-like [Vitis vinifera]
comp49694_c0_seq1	-1.09135	ELO domain-containing protein [Triticum aestivum]
comp76359_c0_seq1	-1.09186	60S ribosomal protein L12 [Zea mays]
comp41795_c0_seq1	-1.09221	-
comp41063_c0_seq1	-1.09248	Ribosomal protein S10 [Medicago truncatula]
comp102835_c0_seq1	-1.09663	-
comp71839_c0_seq1	-1.09718	lipid transfer protein family protein [Wolffia australiana]
comp43409_c0_seq1	-1.09966	AP2 domain class transcription factor [Malus domestica]
comp52716_c0_seq1	-1.10029	PREDICTED: equilibrative nucleoside transporter 4 [Vitis vinifera]
comp48524_c1_seq2	-1.10099	PREDICTED: phospholipase A1-Igamma2, chloroplastic-like [Vitis vinifera]
comp57457_c1_seq5	-1.10292	PREDICTED: nitrate transporter 1.7 [Vitis vinifera]
comp52349_c0_seq2	-1.10445	-
comp44538_c0_seq1	-1.10777	PREDICTED: snakin-2-like [Brachypodium distachyon]
comp75648_c0_seq1	-1.11964	component of cytosolic 80S ribosome and 60S large subunit [Volvox carteri f. nagariensis]
comp49508_c0_seq1	-1.12176	DNA/RNA polymerases superfamily protein [Theobroma cacao]
comp57289_c0_seq8	-1.13047	PREDICTED: glutamate receptor 2.7-like [Vitis vinifera]
comp57369_c0_seq19	-1.14167	PREDICTED: DNA polymerase theta-like [Solanum lycopersicum]
comp48134_c0_seq3	-1.14433	helix-loop-helix DNA-binding domain containing protein [Wolffia australiana]
comp49392_c0_seq1	-1.14433	-
comp40699_c0_seq1	-1.14625	histone H2B [Arabidopsis thaliana]
comp37971_c0_seq2	-1.14703	60S ribosomal protein L13 [Polytomella sp. Pringsheim 198.80]
comp45772_c0_seq3	-1.14934	fructose-1,6-bisphosphatase [Volvox carteri f. nagariensis]
comp46905_c0_seq2	-1.15601	PREDICTED: pleiotropic drug resistance protein 2-like [Vitis vinifera]
comp41812_c0_seq1	-1.15601	PREDICTED: dnaJ homolog subfamily C member 2 [Vitis vinifera]
comp42010_c0_seq1	-1.16871	apoferredoxin [Chlamydomonas reinhardtii]
comp73898_c0_seq1	-1.17082	40S ribosomal protein S9 [Chlamydomonas reinhardtii]
comp45176_c0_seq2	-1.1746	-
comp56324_c0_seq2	-1.17488	MET1-type DNA-methyltransferase [Elaeis guineensis]
comp14546_c0_seq1	-1.17553	ribosomal protein L6, component of cytosolic 80S ribosome and 60S large subunit [Chlamydomonas reinhardtii]
comp17238_c0_seq1	-1.17909	high intensity light-inducible lhc-like gene [Chlamydomonas reinhardtii]
comp44475_c0_seq1	-1.17909	PREDICTED: cyclin-dependent kinase inhibitor 7-like [Cicer arietinum]
comp41600_c0_seq1	-1.17909	Decaprenyl-diphosphate synthase subunit 1 [Aegilops tauschii]
comp48561_c0_seq2	-1.18451	PREDICTED: TVP38/TMEM64 family membrane protein slr0305-like [Solanum lycopersicum]
comp52073_c0_seq2	-1.19722	PLC-like phosphodiesterases superfamily protein isoform 1 [Theobroma cacao]
comp32832_c0_seq1	-1.19771	-
comp46115_c0_seq1	-1.20744	lipoxygenase [Zantedeschia aethiopica]
comp27367_c0_seq2	-1.20909	2-cys peroxiredoxin [Chlorella vulgaris]
comp70236_c0_seq1	-1.20909	plastid ribosomal protein L31 [Chlamydomonas reinhardtii]
comp56115_c1_seq1	-1.21091	GH3 family protein [Populus trichocarpa]
comp42725_c0_seq1	-1.21151	GDP-L-galactose phosphorylase 1 [Arabidopsis thaliana]
comp36671_c0_seq1	-1.21693	-
comp15549_c0_seq1	-1.21973	DEAD-domain-containing protein [Coccomyxa subellipsoidea C-169]
comp40585_c0_seq2	-1.22418	translation elongation factor-like protein [Parachlorella kessleri]
comp40510_c0_seq2	-1.23087	NAD(P)-binding protein [Coccomyxa subellipsoidea C-169]
comp40834_c0_seq1	-1.23132	serine protease inhibitor, Kazal-type family protein [Arabidopsis lyrata subsp. lyrata]
comp64017_c0_seq1	-1.23233	-
comp49724_c0_seq1	-1.23233	JHL20J20.10 [Jatropha curcas]
comp72041_c0_seq1	-1.23354	component of cytosolic 80S ribosome and 60S large subunit [Volvox carteri f. nagariensis]
comp53237_c1_seq1	-1.23654	nitrate reductase [NADH]-like [Vitis vinifera]
comp30562_c0_seq1	-1.23963	ribosomal protein L24 [Coccomyxa subellipsoidea C-169]
comp49764_c0_seq2	-1.23987	1-aminocyclopropane-1-carboxylate oxidase-like protein [Medicago truncatula]
comp33092_c0_seq1	-1.24115	ribosomal protein L23a component of cytosolic 80S ribosome and 60S large subunit [Coccomyxa subellipsoidea C-169]
comp106947_c0_seq1	-1.24358	plastid ribosomal protein L35 [Chlamydomonas reinhardtii]
comp37445_c0_seq1	-1.24621	-
comp65539_c0_seq1	-1.24621	PREDICTED: CBL-interacting protein kinase 2-like [Cicer arietinum]
comp41701_c0_seq4	-1.25438	Copalyl diphosphate synthase [Theobroma cacao]
comp50972_c0_seq2	-1.26048	serine hydroxymethyltransferase [Chlamydomonas reinhardtii]
comp42669_c0_seq1	-1.26336	EF-1 alpha-like protein (ISS) [Ostreococcus tauri]
comp43890_c0_seq2	-1.26704	S-Adenosylmethionine synthetase [Chlamydomonas reinhardtii]
comp40619_c0_seq1	-1.2679	Os02g0629200 [Oryza sativa Japonica Group]
comp43508_c0_seq1	-1.2679	-
comp36371_c0_seq1	-1.26864	-
comp51151_c0_seq1	-1.26929	Glycerol-3-phosphate acyltransferase 5 [Theobroma cacao]
comp41619_c0_seq1	-1.27404	PREDICTED: uncharacterized protein LOC101777639 [Setaria italica]
comp170134_c0_seq1	-1.27863	orange protein [Nicotiana tabacum]
comp50696_c0_seq1	-1.27863	-
comp70536_c0_seq1	-1.27863	-
comp52185_c0_seq1	-1.27863	Os01g0818000 [Oryza sativa Japonica Group]
comp37534_c0_seq2	-1.27863	apoferredoxin [Chlamydomonas reinhardtii]
comp41789_c0_seq1	-1.27863	hybrid-cluster protein [Volvox carteri f. nagariensis]
comp47703_c0_seq5	-1.28601	ribosomal protein L36a, component of cytosolic 80S ribosome and 60S large subunit [Chlamydomonas reinhardtii]
comp45053_c0_seq1	-1.28854	PREDICTED: probable LRR receptor-like serine/threonine-protein kinase At1g51880-like [Fragaria vesca subsp. vesca]
comp54853_c0_seq1	-1.29044	-
comp27423_c0_seq1	-1.29085	B-box zinc finger protein [Volvox carteri f. nagariensis]
comp43396_c0_seq1	-1.30247	Ubiquitin carboxyl-terminal hydrolase family protein [Medicago truncatula]
comp43295_c0_seq2	-1.30315	-
comp48229_c0_seq1	-1.30358	PREDICTED: probable membrane-associated kinase regulator 6-like [Vitis vinifera]
comp53930_c0_seq1	-1.30628	Calcium-dependent lipid-binding family protein isoform 1 [Theobroma cacao]
comp49785_c0_seq4	-1.30817	ferredoxin-NADP+ reductase [Volvox carteri f. nagariensis]
comp36633_c0_seq3	-1.31284	-
comp55414_c0_seq1	-1.31284	PREDICTED: subtilisin-like protease SDD1 [Vitis vinifera]
comp47132_c0_seq1	-1.31515	-
comp43562_c0_seq1	-1.31927	-
comp19445_c0_seq1	-1.31927	-
comp52700_c0_seq1	-1.32127	chloroplast elongation factor G [Chlamydomonas reinhardtii]
comp46147_c0_seq3	-1.32235	PREDICTED: auxin-induced protein 22D-like isoform X2 [Cicer arietinum]
comp47972_c0_seq1	-1.32275	plant-specific domain TIGR01615 family protein [Zea mays]
comp54447_c0_seq5	-1.32348	CENP-C [Oryza sativa Japonica Group]
comp43473_c0_seq1	-1.32631	pathogenesis-related protein 1 [Musa acuminata]
comp38493_c0_seq1	-1.32838	3-ketoacyl-CoA synthase 13 [Gossypium raimondii]
comp37882_c0_seq1	-1.33016	PREDICTED: protochlorophyllide reductase, chloroplastic-like [Fragaria vesca subsp. vesca]
comp44919_c0_seq1	-1.33109	60S acidic ribosomal protein P0 [Phytophthora infestans T30-4]
comp43032_c0_seq1	-1.33604	glycine-rich RNA-binding protein [Chlamydomonas reinhardtii]
comp45601_c0_seq6	-1.33813	Os05g0524500 [Oryza sativa Japonica Group]
comp16040_c0_seq1	-1.33917	PREDICTED: 40S ribosomal protein S3-2-like isoform X1 [Cicer arietinum]
comp53387_c0_seq1	-1.34259	Aspartic proteinase A1 [Theobroma cacao]
comp37533_c0_seq1	-1.34635	-
comp50833_c0_seq1	-1.34749	PREDICTED: probable 3-ketoacyl-CoA synthase 2-like [Brachypodium distachyon]
comp36874_c0_seq1	-1.35525	Histone H3.2 [Triticum urartu]
comp147764_c0_seq1	-1.3578	-
comp51536_c0_seq5	-1.36241	Os06g0223700 [Oryza sativa Japonica Group]
comp80804_c0_seq1	-1.36387	ribosomal protein L37, component of cytosolic 80S ribosome and 60S large subunit [Chlamydomonas reinhardtii]
comp22499_c0_seq1	-1.36387	PREDICTED: bark storage protein A-like [Cucumis sativus]
comp34582_c0_seq2	-1.37174	component of cytosolic 80S ribosome and 60S large subunit [Volvox carteri f. nagariensis]
comp42626_c0_seq1	-1.37174	-
comp41980_c0_seq1	-1.37174	-
comp52222_c0_seq2	-1.37264	Os02g0258900 [Oryza sativa Japonica Group]
comp45450_c0_seq3	-1.37303	60S ribosomal protein L5 [Coccomyxa subellipsoidea C-169]
comp41829_c0_seq1	-1.37893	-
comp16318_c0_seq1	-1.37893	membrane AAA-metalloprotease [Chlamydomonas reinhardtii]
comp100473_c0_seq1	-1.3812	binding protein 1 [Chlamydomonas reinhardtii]
comp44937_c0_seq1	-1.38966	PREDICTED: subtilisin-like protease SDD1 [Vitis vinifera]
comp192597_c0_seq1	-1.38966	chloroplast phytoene synthase precursor [Mychonastes zofingiensis]
comp42470_c0_seq1	-1.39096	chloroplast photosystem II-associated 22 kDa protein [Chlamydomonas reinhardtii]
comp46886_c0_seq2	-1.3911	PREDICTED: non-specific lipid-transfer protein-like protein At2g13820-like [Solanum lycopersicum]
comp52877_c0_seq2	-1.39209	P-loop containing nucleoside triphosphate hydrolase protein [Coccomyxa subellipsoidea C-169]
comp23275_c0_seq1	-1.39727	-
comp62773_c0_seq1	-1.40031	-
comp14040_c0_seq1	-1.40148	-
comp136549_c0_seq1	-1.40296	low CO2 and stress-induced one-helix protein [Chlamydomonas reinhardtii]
comp55156_c0_seq1	-1.40436	calreticulin [Pinus taeda]
comp34104_c0_seq2	-1.40736	ribosomal protein L3, component of cytosolic 80S ribosome and 60S large subunit [Chlamydomonas reinhardtii]
comp54537_c0_seq3	-1.40835	lipoxygenase [Zantedeschia aethiopica]
comp44405_c0_seq1	-1.40921	Senescence-induced receptor-like serine/threonine-protein kinase [Aegilops tauschii]
comp36032_c0_seq1	-1.41127	elongation factor 1alpha, partial [Goniomonas sp. CCAP 980/1]
comp47180_c0_seq1	-1.41374	-
comp42138_c0_seq2	-1.41447	mannose-binding lectin [Ananas comosus]
comp157770_c0_seq1	-1.41613	-
comp76614_c0_seq1	-1.42236	PREDICTED: fasciclin-like arabinogalactan protein 6-like [Fragaria vesca subsp. vesca]
comp70192_c0_seq1	-1.42302	60S ribosomal protein L18a-2 [Coccomyxa subellipsoidea C-169]
comp54539_c1_seq1	-1.42473	ferredoxin--nitrite reductase [Zea mays]
comp47849_c0_seq1	-1.42509	chloroplast photosystem II-associated 22 kDa protein [Chlamydomonas reinhardtii]
comp22703_c0_seq1	-1.428	mitochondrial ribosomal protein L29 [Volvox carteri f. nagariensis]
comp56878_c0_seq4	-1.42877	Leucine-rich repeat protein kinase family protein isoform 1 [Theobroma cacao]
comp117329_c0_seq1	-1.43063	plastid ribosomal protein S6 [Chlamydomonas reinhardtii]
comp13914_c0_seq1	-1.43063	40s ribosomal protein S27 (ISS) [Ostreococcus tauri]
comp42417_c0_seq2	-1.43669	Os04g0445400 [Oryza sativa Japonica Group]
comp130298_c0_seq1	-1.44213	Metalloendopeptidase family-saccharolysin & thimet oligopeptidase (ISS) [Ostreococcus tauri]
comp48469_c0_seq2	-1.44415	hypothetical protein VITISV_034795 [Vitis vinifera]
comp37751_c0_seq1	-1.44608	membrane AAA-metalloprotease [Coccomyxa subellipsoidea C-169]
comp148521_c0_seq1	-1.44702	eukaryotic translation initiation factor [Chlamydomonas reinhardtii]
comp37244_c0_seq4	-1.44974	ribosomal protein S12, component of cytosolic 80S ribosome and 40S small subunit [Chlamydomonas reinhardtii]
comp26958_c0_seq1	-1.4542	NADH dehydrogenase subunit 1 [Stigeoclonium helveticum]
comp40880_c0_seq2	-1.45551	eukaryotic initiation factor [Chlamydomonas reinhardtii]
comp20288_c0_seq1	-1.4592	plastidic ADP/ATP translocase [Chlamydomonas reinhardtii]
comp52049_c0_seq1	-1.46117	expressed protein [Chlorella variabilis]
comp56782_c0_seq9	-1.46382	cysteine protease [Daucus carota]
comp160611_c0_seq1	-1.46766	-
comp114782_c0_seq1	-1.46766	-
comp52151_c0_seq4	-1.46915	PREDICTED: phosphoenolpyruvate/phosphate translocator 2, chloroplastic [Vitis vinifera]
comp113501_c0_seq1	-1.47127	L7Aef [Volvox carteri f. nagariensis]
comp57132_c1_seq17	-1.4741	Zinc finger CCCH domain-containing protein 6 [Aegilops tauschii]
comp40363_c0_seq1	-1.48277	TPA: chlorophyll a-b binding protein of LHCII type III isoform 1 [Zea mays]
comp45026_c0_seq1	-1.48324	S-Adenosyl homocysteine hydrolase [Coccomyxa subellipsoidea C-169]
comp43850_c0_seq2	-1.48324	hypothetical protein M569_10458, partial [Genlisea aurea]
comp48746_c0_seq12	-1.48871	Ntdin [Nicotiana tabacum]
comp50857_c0_seq3	-1.48871	AP2 domain containing protein RAP2.4 [Arabidopsis thaliana]
comp49398_c0_seq6	-1.48996	low-CO2-inducible protein [Chlamydomonas reinhardtii]
comp41306_c0_seq1	-1.49275	plastid/chloroplast ribosomal protein L34 [Volvox carteri f. nagariensis]
comp41326_c0_seq2	-1.49275	PREDICTED: glutathione S-transferase U17 [Vitis vinifera]
comp45785_c0_seq2	-1.4931	sugar phosphate/phosphate translocator-like protein [Chlamydomonas reinhardtii]
comp49223_c0_seq1	-1.49859	PREDICTED: high mobility group B protein 7-like [Vitis vinifera]
comp29633_c0_seq1	-1.50102	enolase [Chlamydomonas reinhardtii]
comp28742_c0_seq1	-1.50924	NAD-dependent epimerase/dehydratase [Coccomyxa subellipsoidea C-169]
comp29185_c0_seq1	-1.51009	Histone H3.3 [Arabidopsis thaliana]
comp196309_c0_seq1	-1.51309	-
comp48535_c0_seq5	-1.51309	PREDICTED: ubiquitin carboxyl-terminal hydrolase 12 [Vitis vinifera]
comp51420_c0_seq1	-1.5173	cysteine protease a [Symplocarpus renifolius]
comp56546_c0_seq1	-1.51768	PREDICTED: inositol hexakisphosphate and diphosphoinositol-pentakisphosphate kinase 1-like [Vitis vinifera]
comp37453_c0_seq1	-1.51835	sugar nucleotide epimerase [Chlamydomonas reinhardtii]
comp9291_c0_seq1	-1.52148	DEAD-domain-containing protein [Coccomyxa subellipsoidea C-169]
comp21870_c0_seq1	-1.5223	EF-1 alpha-like protein [Helicosporidium sp. ex Simulium jonesi]
comp56024_c0_seq5	-1.52604	PREDICTED: potassium transporter 5-like [Cucumis sativus]
comp25116_c0_seq1	-1.52655	peroxidase prx12 precursor [Spinacia oleracea]
comp40967_c0_seq2	-1.52974	plasminogen activator inhibitor 1 RNA-binding protein [Zea mays]
comp49061_c0_seq1	-1.52988	-
comp62954_c0_seq1	-1.54166	-
comp42215_c0_seq2	-1.54166	plastid ribosomal protein L1 [Chlamydomonas reinhardtii]
comp44723_c0_seq1	-1.54166	cysteine proteinase, partial [Genlisea aurea]
comp46746_c0_seq1	-1.54166	PREDICTED: myb-like protein X-like [Setaria italica]
comp52473_c0_seq2	-1.54166	PREDICTED: protein STRUBBELIG-RECEPTOR FAMILY 8-like [Cucumis sativus]
comp71553_c0_seq1	-1.54705	G-strand telomere binding protein 1 [Chlamydomonas reinhardtii]
comp34790_c0_seq1	-1.54952	SMAD/FHA domain-containing protein [Coccomyxa subellipsoidea C-169]
comp40431_c0_seq1	-1.55565	membrane AAA-metalloprotease [Chlamydomonas reinhardtii]
comp50018_c0_seq3	-1.55611	PREDICTED: transcription factor bHLH25-like [Solanum lycopersicum]
comp37494_c0_seq1	-1.55709	hypothetical protein COCSUDRAFT_52726 [Coccomyxa subellipsoidea C-169]
comp66316_c0_seq1	-1.55747	ribosomal protein L12 (chloroplast) [Trebouxiophyceae sp. MX-AZ01]
comp31824_c0_seq1	-1.55815	low CO2 inducible gene [Chlamydomonas reinhardtii]
comp62584_c0_seq1	-1.55981	-
comp41558_c0_seq1	-1.56099	PREDICTED: molybdate transporter 1-like [Solanum lycopersicum]
comp167670_c0_seq1	-1.56336	rubredoxin [Chlamydomonas reinhardtii]
comp21384_c0_seq1	-1.56438	chloroplast DnaJ-like protein [Chlamydomonas reinhardtii]
comp65334_c0_seq1	-1.56813	ribosomal protein S18, component of cytosolic 80S ribosome and 40S small subunit [Chlamydomonas reinhardtii]
comp71275_c0_seq1	-1.56813	-
comp47929_c0_seq2	-1.56888	beta-carbonic anhydrase [Chlamydomonas reinhardtii]
comp29311_c0_seq1	-1.57141	serine acetyltransferase [Chlamydomonas reinhardtii]
comp53483_c2_seq1	-1.57303	Os05g0525600 [Oryza sativa Japonica Group]
comp157171_c0_seq1	-1.57337	proliferation-associated protein 1 [Coccomyxa subellipsoidea C-169]
comp44147_c0_seq2	-1.57337	PREDICTED: ocs element-binding factor 1-like [Vitis vinifera]
comp41297_c0_seq1	-1.57379	UPF0187-domain-containing protein [Coccomyxa subellipsoidea C-169]
comp54406_c0_seq2	-1.57468	PREDICTED: probable LRR receptor-like serine/threonine-protein kinase At1g56130-like [Vitis vinifera]
comp290704_c0_seq1	-1.57561	isoleucyl-tRNA synthetase [Arabidopsis thaliana]
comp33463_c0_seq1	-1.58473	PREDICTED: photosystem I reaction center subunit II, chloroplastic-like [Cicer arietinum]
comp34993_c0_seq1	-1.58533	photosystem II biogenesis protein Psp29 [Coccomyxa subellipsoidea C-169]
comp52122_c0_seq2	-1.58851	myb DNA-binding domain-containing protein [Musa acuminata]
comp53885_c0_seq1	-1.58897	P-loop containing nucleoside triphosphate hydrolases superfamily protein isoform 1 [Theobroma cacao]
comp109896_c0_seq1	-1.58897	low-CO2-inducible chloroplast envelope protein [Chlamydomonas reinhardtii]
comp42850_c0_seq2	-1.58992	Os05g0525600 [Oryza sativa Japonica Group]
comp148852_c0_seq1	-1.59141	-
comp23181_c0_seq2	-1.59229	plastid ribosomal protein L9 [Chlamydomonas reinhardtii]
comp24822_c0_seq1	-1.59229	mitochondrial inner membrane translocase [Chlamydomonas reinhardtii]
comp50113_c0_seq3	-1.59716	PREDICTED: protein BREAST CANCER SUSCEPTIBILITY 1 homolog [Cucumis sativus]
comp118491_c0_seq1	-1.60056	-
comp72842_c0_seq1	-1.60306	-
comp29609_c0_seq1	-1.6044	-
comp24632_c0_seq1	-1.6044	FMN-linked oxidoreductase [Coccomyxa subellipsoidea C-169]
comp73332_c0_seq1	-1.6044	ribosomal protein L9, component of cytosolic 80S ribosome and 60S large subunit [Chlamydomonas reinhardtii]
comp13280_c0_seq1	-1.6062	Os08g0192900 [Oryza sativa Japonica Group]
comp43822_c0_seq1	-1.6062	glutathione S-transferase [Coccomyxa subellipsoidea C-169]
comp26224_c0_seq1	-1.60651	Cpn10-domain-containing protein [Coccomyxa subellipsoidea C-169]
comp27761_c0_seq1	-1.60695	plastid ribosomal protein S21 [Chlamydomonas reinhardtii]
comp41793_c0_seq1	-1.60878	40S ribosomal protein [Saprolegnia diclina VS20]
comp184350_c0_seq1	-1.61381	-
comp129736_c0_seq1	-1.61381	rps2 gene product (chloroplast) [Dunaliella salina]
comp36987_c0_seq1	-1.61491	PREDICTED: 3-ketoacyl-CoA synthase 6-like [Cicer arietinum]
comp26574_c0_seq1	-1.61662	chloroplast 30S ribosomal protein S10 [Arabidopsis lyrata subsp. lyrata]
comp40496_c0_seq2	-1.6179	component of cytosolic 80S ribosome and 60S large subunit [Volvox carteri f. nagariensis]
comp37452_c0_seq1	-1.62655	membrane AAA-metalloprotease [Chlamydomonas reinhardtii]
comp52443_c0_seq1	-1.62655	membrane AAA-metalloprotease [Chlamydomonas reinhardtii]
comp36938_c0_seq1	-1.62912	P-loop containing nucleoside triphosphate hydrolase protein [Coccomyxa subellipsoidea C-169]
comp40851_c0_seq1	-1.62912	-
comp43985_c0_seq1	-1.63257	Dehydratase family isoform 1 [Theobroma cacao]
comp42447_c0_seq1	-1.63708	PREDICTED: 30S ribosomal protein S5, chloroplastic-like [Solanum lycopersicum]
comp47035_c0_seq1	-1.63951	-
comp41715_c0_seq2	-1.64023	ornithine decarboxylase 1 [Chlamydomonas reinhardtii]
comp132500_c0_seq1	-1.6412	chaperonin 60A [Chlamydomonas reinhardtii]
comp32292_c0_seq1	-1.6412	ferredoxin-dependent glutamate synthase [Chlamydomonas reinhardtii]
comp47264_c0_seq2	-1.64259	-
comp22698_c0_seq1	-1.64476	hypothetical protein COCSUDRAFT_67335 [Coccomyxa subellipsoidea C-169]
comp14622_c0_seq1	-1.64858	hypothetical protein CHLREDRAFT_168196 [Chlamydomonas reinhardtii]
comp33842_c0_seq1	-1.64858	60S ribosomal protein L3-1 [Arabidopsis thaliana]
comp172795_c0_seq1	-1.64858	DUF149-domain-containing protein [Coccomyxa subellipsoidea C-169]
comp147193_c0_seq1	-1.6506	cytochrome b6-f complex subunit V [Volvox carteri f. nagariensis]
comp42786_c0_seq2	-1.6506	Os10g0485900 [Oryza sativa Japonica Group]
comp22368_c0_seq1	-1.65184	heat shock protein 70B [Chlamydomonas reinhardtii]
comp24481_c0_seq1	-1.65269	sterol-C24-methyltransferase [Chlamydomonas reinhardtii]
comp45954_c0_seq2	-1.65467	chloroplast glycerolipid omega-3-fatty acid desaturase [Chlamydomonas reinhardtii]
comp17947_c0_seq1	-1.65714	membrane AAA-metalloprotease [Coccomyxa subellipsoidea C-169]
comp34719_c0_seq2	-1.65972	plastocyanin, chloroplast precursor [Chlamydomonas reinhardtii]
comp50152_c0_seq1	-1.66229	ribulose-1,5-bisphosphate carboxylase/oxygenase small subunit [Volvox carteri f. nagariensis]
comp116768_c0_seq1	-1.66452	TIR-NBS-LRR type disease resistance protein [Arachis hypogaea]
comp79333_c0_seq1	-1.66452	plastid ribosomal protein S13 [Chlamydomonas reinhardtii]
comp22601_c0_seq1	-1.66719	Os03g0595300 [Oryza sativa Japonica Group]
comp46160_c0_seq2	-1.66877	flagellar flavodoxin [Chlamydomonas reinhardtii]
comp16661_c0_seq1	-1.66942	40S ribosomal protein S14 [Triticum urartu]
comp15808_c0_seq1	-1.67114	glutamine synthetase [Chlamydomonas reinhardtii]
comp43046_c0_seq1	-1.67291	ATP-binding cassette superfamily [Micromonas sp. RCC299]
comp46484_c0_seq2	-1.67659	Os01g0939300 [Oryza sativa Japonica Group]
comp45306_c0_seq2	-1.67659	Lecithin:cholesterol acyltransferase 3 [Theobroma cacao]
comp27900_c0_seq1	-1.67917	ribosomal protein L37a, component of cytosolic 80S ribosome and 60S large subunit [Chlamydomonas reinhardtii]
comp83870_c0_seq1	-1.68252	-
comp192211_c0_seq1	-1.68252	-
comp18149_c0_seq1	-1.68252	-
comp91262_c0_seq1	-1.68252	hypothetical protein THAOC_21438 [Thalassiosira oceanica]
comp15679_c0_seq1	-1.68605	Cytochrome c [Aegilops tauschii]
comp141894_c0_seq1	-1.68605	5'-adenylylsulfate reductase [Coccomyxa subellipsoidea C-169]
comp45435_c0_seq3	-1.69023	acidic ribosomal protein P0 [Chlamydomonas reinhardtii]
comp29918_c0_seq1	-1.69366	-
comp41650_c0_seq1	-1.69366	-
comp24327_c0_seq1	-1.69366	-
comp140177_c0_seq1	-1.6992	elongation factor Ts [Paulinella chromatophora]
comp43745_c0_seq1	-1.70114	cytochrome f [Pleodorina starrii]
comp37682_c0_seq1	-1.70393	component of cytosolic 80S ribosome and 40S small subunit [Volvox carteri f. nagariensis]
comp41539_c0_seq1	-1.70393	eukaryotic initiation factor [Chlamydomonas reinhardtii]
comp33683_c0_seq1	-1.70672	-
comp175270_c0_seq1	-1.70672	-
comp48040_c0_seq1	-1.70767	-
comp36788_c0_seq1	-1.70961	GlsA [Volvox carteri f. nagariensis]
comp109219_c0_seq1	-1.71159	glycine cleavage system, H-protein [Chlamydomonas reinhardtii]
comp81576_c0_seq1	-1.71627	S-adenosylmethionine synthetase [Chlamydomonas reinhardtii]
comp29097_c0_seq1	-1.71627	GTP binding protein TypA [Chlamydomonas reinhardtii]
comp47580_c0_seq2	-1.71675	Alpha/beta-Hydrolases superfamily protein [Theobroma cacao]
comp53205_c0_seq4	-1.72223	NADP-specific isocitrate dehydrogenase [Lupinus albus]
comp53785_c1_seq1	-1.72223	-
comp22516_c0_seq2	-1.72223	cysteine proteinase [Oxyrrhis marina]
comp36765_c0_seq1	-1.72223	-
comp120753_c0_seq1	-1.72223	eukaryotic translation initiation factor 5 [Volvox carteri f. nagariensis]
comp42630_c0_seq2	-1.72337	heat shock protein 70 [Arachis diogoi]
comp124418_c0_seq1	-1.72537	sporangia induced deflagellation-inducible protein [Phytophthora infestans T30-4]
comp51014_c0_seq1	-1.72843	-
comp41892_c0_seq2	-1.72929	omega-3 fatty acid desaturase [Coccomyxa subellipsoidea C-169]
comp46279_c0_seq4	-1.73114	fructose-1,6-bisphosphate aldolase [Chlamydomonas reinhardtii]
comp44362_c0_seq1	-1.73431	basic helix-loop-helix family protein [Arabidopsis lyrata subsp. lyrata]
comp231200_c0_seq1	-1.73431	-
comp35250_c0_seq1	-1.73567	ribosomal protein L22 component of cytosolic 80S ribosome and 60S large subunit [Coccomyxa subellipsoidea C-169]
comp139110_c0_seq1	-1.73692	eukaryotic initiation factor [Chlamydomonas reinhardtii]
comp26345_c0_seq1	-1.73911	plastid/chloroplast ribosomal protein L15 [Volvox carteri f. nagariensis]
comp46084_c0_seq2	-1.74139	UP-9A [Nicotiana tabacum]
comp27893_c0_seq1	-1.74371	acetyl-coa carboxylase beta-carboxyltransferase subunit of plastidic multimeric ACCase [Chlamydomonas reinhardtii]
comp45897_c0_seq1	-1.74371	Tar1p [Medicago truncatula]
comp178811_c0_seq1	-1.7452	ferroportin [Volvox carteri f. nagariensis]
comp27139_c0_seq1	-1.74811	omega-3 fatty acid desaturase [Chlamydomonas reinhardtii]
comp126747_c0_seq1	-1.74926	-
comp16597_c0_seq1	-1.74926	chloroplast glyceraldehyde-3-phosphate dehydrogenase, partial [Chlamydomonas incerta]
comp52767_c0_seq9	-1.75025	PREDICTED: LOW QUALITY PROTEIN: uncharacterized LOC101218032 [Cucumis sativus]
comp148595_c0_seq1	-1.75579	probable high CO2 inducible periplasmic protein [Ectocarpus siliculosus]
comp72204_c0_seq1	-1.76179	chloroplast ATP synthase subunit II [Chlamydomonas incerta]
comp42652_c0_seq1	-1.76405	-
comp21078_c0_seq1	-1.76405	-
comp131749_c0_seq1	-1.76405	-
comp40347_c0_seq1	-1.76405	plasma membrane hydrogen ATPase [Chlamydomonas reinhardtii]
comp16724_c0_seq1	-1.76405	PREDICTED: aspartic proteinase nepenthesin-2-like [Vitis vinifera]
comp98012_c0_seq1	-1.76405	plastid ribosomal protein S16 [Chlamydomonas reinhardtii]
comp32115_c0_seq1	-1.76405	histon H4 [Cryptomonas paramecium]
comp165068_c0_seq1	-1.76405	-
comp20639_c0_seq1	-1.76801	chloroplast ATP synthase delta chain [Chlamydomonas reinhardtii]
comp104141_c0_seq1	-1.77227	plastid/chloroplast ribosomal protein L3 [Volvox carteri f. nagariensis]
comp64240_c0_seq1	-1.77299	-
comp66190_c0_seq1	-1.77395	glycine-rich RNA-binding protein [Chlamydomonas reinhardtii]
comp43024_c0_seq1	-1.77613	methionine sulfoxide reductase B [Coccomyxa subellipsoidea C-169]
comp51467_c0_seq1	-1.77613	serine O-acetyltransferase [Coccomyxa subellipsoidea C-169]
comp29240_c0_seq1	-1.77688	plastid/chloroplast ribosomal protein L10 [Volvox carteri f. nagariensis]
comp48916_c0_seq1	-1.77897	methionine-R-sulfoxide reductase [Coccomyxa subellipsoidea C-169]
comp43780_c0_seq1	-1.77982	unknow protein [Oryza sativa Japonica Group]
comp51015_c0_seq2	-1.77982	PREDICTED: potassium channel SKOR-like [Glycine max]
comp33741_c0_seq1	-1.78267	ribosomal protein S23, component of cytosolic 80S ribosome and 40S small subunit [Chlamydomonas reinhardtii]
comp31352_c0_seq1	-1.78267	60S ribosomal protein L13A [Cyanidioschyzon merolae strain 10D]
comp46060_c0_seq2	-1.78522	polyubiquitin [Symbiodinium sp. C3]
comp61783_c0_seq1	-1.79034	acyl carrier protein [Haematococcus pluvialis]
comp30541_c0_seq1	-1.79164	sodium/phosphate symporter [Chlamydomonas reinhardtii]
comp25815_c0_seq1	-1.79542	50S ribosomal protein L22, chloroplast [Volvox carteri f. nagariensis]
comp43718_c0_seq1	-1.79623	-
comp46253_c0_seq1	-1.79692	ribosomal protein S10, component of cytosolic 80S ribosome and 40S small subunit [Chlamydomonas reinhardtii]
comp13043_c0_seq1	-1.798	-
comp24668_c0_seq1	-1.798	NAD-dependent epimerase/dehydratase [Coccomyxa subellipsoidea C-169]
comp173554_c0_seq1	-1.798	-
comp34881_c0_seq1	-1.79929	component of cytosolic 80S ribosome and 60S large subunit [Volvox carteri f. nagariensis]
comp36581_c0_seq1	-1.80253	biotin carboxylase [Mychonastes zofingiensis]
comp141487_c0_seq1	-1.8047	PREDICTED: elongation factor G, chloroplastic-like [Setaria italica]
comp36415_c0_seq1	-1.8047	expressed protein [Chlorella variabilis]
comp40954_c0_seq1	-1.8047	ribosomal protein S10, component of cytosolic 80S ribosome and 40S small subunit [Chlamydomonas reinhardtii]
comp158248_c0_seq1	-1.8047	-
comp393_c0_seq1	-1.8047	acetyl-coa biotin carboxyl carrier [Chlamydomonas reinhardtii]
comp34330_c0_seq4	-1.8047	plastid ribosomal protein L11 [Chlamydomonas reinhardtii]
comp46945_c0_seq1	-1.80583	hypothetical protein SELMODRAFT_82694 [Selaginella moellendorffii]
comp19555_c0_seq2	-1.81085	Xyloglucan endotransglucosylase/hydrolase [Medicago truncatula]
comp48657_c0_seq5	-1.81596	ribosomal protein L19, component of cytosolic 80S ribosome and 60S large subunit [Chlamydomonas reinhardtii]
comp80766_c0_seq1	-1.8192	photosystem I reaction center subunit O [Volvox carteri f. nagariensis]
comp273098_c0_seq1	-1.8192	cytochrome P450, carotenoid hydroxylase [Chlamydomonas reinhardtii]
comp45993_c0_seq1	-1.82064	PREDICTED: non-specific lipid-transfer protein-like protein At2g13820-like [Setaria italica]
comp42308_c0_seq1	-1.82177	elongation factor EF-3 [Coccomyxa subellipsoidea C-169]
comp177135_c0_seq1	-1.82177	1,4-alpha-glucan branching enzyme II [Volvox carteri f. nagariensis]
comp44573_c0_seq2	-1.82295	ribosomal protein L3, component of cytosolic 80S ribosome and 60S large subunit [Chlamydomonas reinhardtii]
comp59284_c0_seq1	-1.8232	component of cytosolic 80S ribosome and 40S small subunit [Volvox carteri f. nagariensis]
comp13214_c0_seq1	-1.8246	chaperonin 23 [Chlamydomonas reinhardtii]
comp83790_c0_seq1	-1.82545	-
comp47092_c1_seq1	-1.83117	-
comp43146_c0_seq2	-1.83402	chaperonin 60B2 [Chlamydomonas reinhardtii]
comp30642_c0_seq2	-1.83805	component of cytosolic 80S ribosome and 40S small subunit [Volvox carteri f. nagariensis]
comp47571_c0_seq3	-1.84051	Transketolase [Medicago truncatula]
comp182734_c0_seq1	-1.84122	low-CO2-inducible membrane protein [Chlamydomonas reinhardtii]
comp46038_c0_seq2	-1.84206	plasminogen [Bathycoccus prasinos]
comp48226_c0_seq1	-1.84422	zinc-finger domain of monoamine-oxidase A repressor R1 protein [Arabidopsis thaliana]
comp27450_c0_seq1	-1.84481	photosystem II protein PsbR, partial [Coccomyxa subellipsoidea C-169]
comp40518_c0_seq1	-1.84528	DEAD-domain-containing protein [Coccomyxa subellipsoidea C-169]
comp99731_c0_seq1	-1.84978	plastid/chloroplast ribosomal protein S20 [Volvox carteri f. nagariensis]
comp163722_c0_seq1	-1.84978	-
comp60282_c0_seq1	-1.85037	component of cytosolic 80S ribosome and 60S large subunit [Volvox carteri f. nagariensis]
comp46706_c0_seq1	-1.85286	expansin [Chlamydomonas reinhardtii]
comp152315_c0_seq1	-1.85482	glycine cleavage system, T protein [Chlamydomonas reinhardtii]
comp41085_c0_seq1	-1.85482	-
comp44592_c0_seq1	-1.85482	-
comp19659_c0_seq1	-1.85716	-
comp63828_c0_seq1	-1.85852	ribosomal protein L14 component of cytosolic 80S ribosome and 60S large subunit [Coccomyxa subellipsoidea C-169]
comp55331_c0_seq1	-1.85877	Extradiol aromatic ring-opening dioxygenase [Coccomyxa subellipsoidea C-169]
comp35279_c0_seq1	-1.8594	50S ribosomal protein L19 [Paulinella chromatophora]
comp62971_c0_seq1	-1.8594	ribosomal protein L36, component of cytosolic 80S ribosome and 60S large subunit [Chlamydomonas reinhardtii]
comp36460_c0_seq1	-1.86067	RNA binding protein [Chlamydomonas reinhardtii]
comp15100_c0_seq1	-1.86112	thylakoid membrane protein [Volvox carteri f. nagariensis]
comp72359_c0_seq1	-1.86359	component of cytosolic 80S ribosome and 40S small subunit [Volvox carteri f. nagariensis]
comp46228_c0_seq2	-1.86579	plastidic ADP/ATP translocase [Chlamydomonas reinhardtii]
comp28536_c0_seq1	-1.86964	component of 80S ribosome and 40S small subunit [Volvox carteri f. nagariensis]
comp27617_c0_seq1	-1.86999	2-cys peroxiredoxin [Chlamydomonas reinhardtii]
comp204399_c0_seq1	-1.87097	translation initiation factor eIF3 subunit [Coccomyxa subellipsoidea C-169]
comp41952_c0_seq2	-1.87097	F1F0 ATP synthase, subunit alpha, mitochondrial [Volvox carteri f. nagariensis]
comp34695_c0_seq1	-1.87424	GTP-binding protein YPTC1 [Coccomyxa subellipsoidea C-169]
comp42104_c0_seq3	-1.87424	D-3-phosphoglycerate dehydrogenase, chloroplastic [Triticum urartu]
comp43290_c0_seq1	-1.87424	60S ribosomal protein L19 [Arabidopsis lyrata subsp. lyrata]
comp162705_c0_seq1	-1.87726	-
comp43506_c0_seq1	-1.87726	glutathione S-transferase [Chlamydomonas reinhardtii]
comp67936_c0_seq1	-1.87953	PREDICTED: nascent polypeptide-associated complex subunit alpha-like [Vitis vinifera]
comp41888_c0_seq2	-1.88015	ribosomal protein S3a, component of cytosolic 80S ribosome and 40S small subunit [Chlamydomonas reinhardtii]
comp28780_c0_seq1	-1.88151	pyruvate kinase [Chlamydomonas reinhardtii]
comp288136_c0_seq1	-1.8827	oxoglutarate:malate antiporter [Chlamydomonas reinhardtii]
comp42785_c0_seq1	-1.8827	4-hydroxyphenylpyruvate dioxygenase [Volvox carteri f. nagariensis]
comp74245_c0_seq1	-1.8827	phosphoribulokinase [Chlamydomonas reinhardtii]
comp284543_c0_seq1	-1.8827	hypothetical protein CHLREDRAFT_194611 [Chlamydomonas reinhardtii]
comp41697_c0_seq1	-1.88744	glutathione reductase [Chlamydomonas sp. ICE-L]
comp48418_c0_seq1	-1.88958	PREDICTED: chlorophyll a-b binding protein 13, chloroplastic-like [Cicer arietinum]
comp42435_c0_seq1	-1.8953	60S ribosomal protein L19 [Arabidopsis lyrata subsp. lyrata]
comp40449_c0_seq1	-1.8953	60S ribosomal protein L10 [Cyanidioschyzon merolae strain 10D]
comp110299_c0_seq1	-1.8953	plastid ribosomal protein S17 [Chlamydomonas reinhardtii]
comp37072_c0_seq1	-1.89921	HAD-like protein [Coccomyxa subellipsoidea C-169]
comp14767_c0_seq1	-1.90423	-
comp27256_c0_seq1	-1.90572	HSP90-domain-containing protein [Coccomyxa subellipsoidea C-169]
comp87143_c0_seq1	-1.90779	PREDICTED: photosystem I reaction center subunit II, chloroplastic isoform 1 [Vitis vinifera]
comp40394_c0_seq2	-1.90939	elongation factor EF-3 [Coccomyxa subellipsoidea C-169]
comp56272_c0_seq4	-1.9109	actin [Rhodomonas sp. CCMP768]
comp178937_c0_seq1	-1.9109	membrane AAA-metalloprotease [Chlamydomonas reinhardtii]
comp43309_c0_seq1	-1.91147	Os03g0845000 [Oryza sativa Japonica Group]
comp45406_c0_seq25	-1.91259	-
comp46802_c0_seq1	-1.91276	acetohydroxy acid isomeroreductase [Chlamydomonas reinhardtii]
comp23782_c0_seq1	-1.91606	component of cytosolic 80S ribosome and 60S large subunit [Volvox carteri f. nagariensis]
comp226652_c0_seq1	-1.91606	-
comp183560_c0_seq1	-1.91606	-
comp143860_c0_seq1	-1.91606	-
comp41022_c0_seq2	-1.91781	peptide methionine-S-sulfoxide reductase [Chlamydomonas reinhardtii]
comp133176_c0_seq1	-1.92017	-
comp44896_c0_seq2	-1.92017	Os09g0459200 [Oryza sativa Japonica Group]
comp37235_c0_seq1	-1.92193	pyruvate dehydrogenase E1 beta subunit [Chlamydomonas reinhardtii]
comp120016_c0_seq1	-1.92193	14-3-3 protein [Coccomyxa subellipsoidea C-169]
comp112827_c0_seq1	-1.92193	-
comp160182_c0_seq1	-1.92353	-
comp104212_c0_seq1	-1.92633	-
comp186095_c0_seq1	-1.92868	-
comp16253_c0_seq1	-1.92868	hypothetical protein COCSUDRAFT_41958 [Coccomyxa subellipsoidea C-169]
comp51362_c0_seq1	-1.9307	glutathione S-transferase [Chlamydomonas reinhardtii]
comp156736_c0_seq1	-1.9307	-
comp98994_c0_seq1	-1.93245	plastid/chloroplast ribosomal protein L17 [Volvox carteri f. nagariensis]
comp114930_c0_seq1	-1.93533	caffeic acid O-3-methyltransferase [Populus deltoides]
comp161064_c0_seq1	-1.94021	thioredoxin-like protein [Volvox carteri f. nagariensis]
comp61936_c0_seq1	-1.94442	component of cytosolic 80S ribosome and 60S large subunit [Volvox carteri f. nagariensis]
comp27840_c0_seq1	-1.94968	fructose 1,6 bisphosphate aldolase 1 [Polytomella parva]
comp51665_c0_seq1	-1.95019	PREDICTED: ATP-dependent Clp protease ATP-binding subunit clpA homolog CD4A, chloroplastic-like [Solanum lycopersicum]
comp32399_c0_seq1	-1.95077	component of cytosolic 80S ribosome and 40S small subunit [Volvox carteri f. nagariensis]
comp32194_c0_seq1	-1.9567	dihydrolipoamide acetyltransferase [Chlamydomonas reinhardtii]
comp127881_c0_seq1	-1.9567	light-harvesting protein of photosystem I [Chlamydomonas reinhardtii]
comp161491_c0_seq1	-1.9567	-
comp46459_c0_seq5	-1.9567	PREDICTED: GDSL esterase/lipase At5g55050 [Vitis vinifera]
comp31930_c0_seq1	-1.9567	alpha-tubulin, partial [Cyanophora paradoxa]
comp22419_c0_seq1	-1.9567	beta-tubulin [Crustomastix stigmatica]
comp49880_c0_seq2	-1.9567	-
comp229894_c0_seq1	-1.9567	DnaJ-like protein [Chlamydomonas reinhardtii]
comp183252_c0_seq1	-1.9567	kinase-like protein [Coccomyxa subellipsoidea C-169]
comp51268_c0_seq1	-1.9567	Methionine gamma-lyase [Theobroma cacao]
comp4557_c0_seq1	-1.9567	hypothetical protein COCSUDRAFT_40018 [Coccomyxa subellipsoidea C-169]
comp39603_c0_seq1	-1.9567	Fibrillarin [Coccomyxa subellipsoidea C-169]
comp26735_c0_seq2	-1.9567	hypothetical protein VOLCADRAFT_120979 [Volvox carteri f. nagariensis]
comp45099_c0_seq2	-1.9567	-
comp179247_c0_seq1	-1.9567	-
comp223210_c0_seq1	-1.9567	F1F0 ATP synthase, subunit G, mitochondrial [Volvox carteri f. nagariensis]
comp41565_c0_seq2	-1.95939	60S ribosomal protein L7 [Coccomyxa subellipsoidea C-169]
comp61119_c0_seq1	-1.9625	-
comp43894_c0_seq3	-1.96328	chloroplast rubisco activase [Chlorella pyrenoidosa]
comp42229_c0_seq1	-1.96431	ribosomal protein S8, component of cytosolic 80S ribosome and 40S small subunit [Chlamydomonas reinhardtii]
comp44925_c0_seq2	-1.96526	-
comp19402_c0_seq1	-1.96569	subunit of the chloroplast cytochrome b6f complex [Chlamydomonas reinhardtii]
comp47939_c0_seq7	-1.96604	minor chlorophyll a-b binding protein of photosystem II [Chlamydomonas reinhardtii]
comp36289_c0_seq1	-1.96829	5'-adenylylsulfate reductase [Chlamydomonas reinhardtii]
comp35100_c0_seq1	-1.96829	carbonic anhydrase, alpha type [Chlamydomonas reinhardtii]
comp55152_c0_seq4	-1.96829	mitochondrial substrate carrier protein [Chlamydomonas reinhardtii]
comp27267_c0_seq1	-1.9705	hypothetical protein COCSUDRAFT_65874 [Coccomyxa subellipsoidea C-169]
comp135928_c0_seq1	-1.973	rieske [2Fe-2S] protein [Chlamydomonas reinhardtii]
comp49719_c0_seq2	-1.9754	elongation factor 2 [Chlamydomonas reinhardtii]
comp49910_c0_seq4	-1.97556	beta-tubulin [Ulva linza]
comp65559_c0_seq1	-1.97861	ribosomal protein S1 [Coccomyxa subellipsoidea C-169]
comp67564_c0_seq1	-1.97907	ribosomal protein S21e [Coccomyxa subellipsoidea C-169]
comp37170_c0_seq1	-1.97935	component of cytosolic 80S ribosome and 40S small subunit [Volvox carteri f. nagariensis]
comp61401_c0_seq1	-1.98003	ribosomal protein L24 [Coccomyxa subellipsoidea C-169]
comp60624_c0_seq1	-1.98201	-
comp47621_c0_seq3	-1.98223	P-loop containing nucleoside triphosphate hydrolase protein [Coccomyxa subellipsoidea C-169]
comp51305_c0_seq19	-1.98298	-
comp59471_c0_seq1	-1.98448	PREDICTED: LOW QUALITY PROTEIN: 60S acidic ribosomal protein P2B-like [Cucumis sativus]
comp15717_c0_seq1	-1.98527	plastid ribosomal protein L6 [Chlamydomonas reinhardtii]
comp47902_c0_seq2	-1.98645	-
comp27372_c0_seq1	-1.98912	acetohydroxy acid isomeroreductase [Chlamydomonas reinhardtii]
comp38339_c0_seq3	-1.98949	component of cytosolic 80S ribosome and 60S large subunit [Volvox carteri f. nagariensis]
comp153029_c0_seq1	-1.99232	organellar elongation factor P [Chlamydomonas reinhardtii]
comp54744_c0_seq1	-1.99279	cytosolic glutamine synthetase [Populus tremula x Populus alba]
comp178608_c0_seq1	-1.99623	coronin like protein [Phaeodactylum tricornutum CCAP 1055/1]
comp45529_c0_seq1	-1.99623	Receptor-like protein kinase [Medicago truncatula]
comp132850_c0_seq1	-1.99623	pirin-like protein [Solanum lycopersicum]
comp133927_c0_seq1	-1.99773	eukaryotic translation initiation factor 6 [Volvox carteri f. nagariensis]
comp42506_c0_seq1	-1.99852	ribosomal protein L7a, component of cytosolic 80S ribosome and 60S large subunit [Chlamydomonas reinhardtii]
comp190613_c0_seq1	-2.00109	mitochondrial ATP synthase subunit OSCP precursor [Polytomella sp. Pringsheim 198.80]
comp5315_c0_seq1	-2.00109	eukaryotic translation initiation factor 3a [Volvox carteri f. nagariensis]
comp23490_c0_seq1	-2.00109	-
comp25372_c0_seq1	-2.00109	-
comp18004_c0_seq1	-2.004	-
comp291331_c0_seq1	-2.00733	-
comp33929_c0_seq1	-2.00733	-
comp220115_c0_seq1	-2.00733	heat shock protein Hsp70E [Volvox carteri f. nagariensis]
comp18974_c0_seq1	-2.01057	cytochrome b6f complex PetM subunit [Chlamydomonas reinhardtii]
comp35447_c0_seq1	-2.01115	flagellar associated protein [Chlamydomonas reinhardtii]
comp47344_c0_seq1	-2.01115	Plant intracellular ras group-related LRR 6 [Theobroma cacao]
comp151997_c0_seq1	-2.01255	-
comp37595_c0_seq1	-2.01724	elongation factor 2 [Chlorella pyrenoidosa]
comp143341_c0_seq1	-2.01898	hypothetical protein VOLCADRAFT_120710 [Volvox carteri f. nagariensis]
comp26573_c0_seq1	-2.01971	plastid ribosomal protein L4 [Chlamydomonas reinhardtii]
comp54476_c1_seq6	-2.02009	monodehydroascorbate reductase [Zantedeschia aethiopica]
comp126391_c0_seq1	-2.02083	caffeic acid O-methyltransferase [Coffea canephora]
comp69695_c0_seq1	-2.02083	-
comp176050_c0_seq1	-2.02083	-
comp33822_c0_seq1	-2.02541	acidic ribosomal protein P0 [Chlamydomonas reinhardtii]
comp36526_c0_seq1	-2.02709	-
comp64177_c0_seq1	-2.02836	cytoplasmic ribosomal protein S13 [Panax ginseng]
comp38510_c0_seq1	-2.02995	chaperonin 60A [Chlamydomonas reinhardtii]
comp49940_c0_seq1	-2.03007	sedoheptulose-1,7-bisphosphatase [Chlamydomonas reinhardtii]
comp88369_c0_seq1	-2.03199	-
comp37542_c0_seq1	-2.03305	chlorophyll a/b-binding protein of photosystem II [Volvox carteri f. nagariensis]
comp151054_c0_seq1	-2.0347	ribose-5-phosphate isomerase [Chlamydomonas reinhardtii]
comp108128_c0_seq1	-2.03643	plastid/chloroplast ribosomal protein L28 [Volvox carteri f. nagariensis]
comp14142_c0_seq1	-2.03762	membrane protein [Chlamydomonas reinhardtii]
comp50002_c0_seq1	-2.04047	unknown [Pfiesteria piscicida]
comp62549_c0_seq1	-2.04109	ribosomal protein S26 component of cytosolic 80S ribosome and 40S small subunit [Coccomyxa subellipsoidea C-169]
comp223466_c0_seq1	-2.04416	eukaryotic translation initiation factor 3a [Volvox carteri f. nagariensis]
comp202847_c0_seq1	-2.04416	-
comp36087_c0_seq1	-2.04416	hypothetical protein VOLCADRAFT_110114 [Volvox carteri f. nagariensis]
comp31962_c0_seq1	-2.04935	envelope protein [Chlamydomonas reinhardtii]
comp119818_c0_seq1	-2.04981	-
comp160148_c0_seq1	-2.05186	tetratricopeptide repeat containing protein [Triticum monococcum]
comp201512_c0_seq1	-2.05186	-
comp149642_c0_seq1	-2.05356	14-3-3 protein [Haematococcus pluvialis]
comp60017_c0_seq1	-2.05431	-
comp19330_c0_seq1	-2.05623	pyruvate phosphate dikinase [Chlamydomonas reinhardtii]
comp228900_c0_seq1	-2.05623	-
comp287310_c0_seq1	-2.05623	-
comp20747_c0_seq1	-2.05858	-
comp22007_c0_seq1	-2.05906	-
comp154863_c0_seq1	-2.06361	-
comp23591_c0_seq1	-2.06361	Os05g0302700 [Oryza sativa Japonica Group]
comp52973_c0_seq1	-2.06545	-
comp88152_c0_seq1	-2.06632	eukaryotic initiation factor [Chlamydomonas reinhardtii]
comp73319_c0_seq1	-2.06745	photosystem I reaction center subunit III [Chlamydomonas reinhardtii]
comp63161_c0_seq1	-2.07218	component of cytosolic 80S ribosome and 40S small subunit [Volvox carteri f. nagariensis]
comp42148_c0_seq1	-2.07218	-
comp159088_c0_seq1	-2.07218	thylakoid lumen protein 18.3 [Arabidopsis thaliana]
comp214796_c0_seq1	-2.07218	metallopeptidase [Micromonas sp. RCC299]
comp21974_c0_seq1	-2.07218	-
comp143141_c0_seq1	-2.07218	expressed protein [Oryza sativa Japonica Group]
comp90505_c0_seq1	-2.07218	-
comp81620_c0_seq1	-2.07218	-
comp75198_c0_seq1	-2.08008	PREDICTED: ADP,ATP carrier protein 2, mitochondrial-like [Setaria italica]
comp19029_c0_seq1	-2.08008	photosystem II subunit W, chloroplast precursor [Volvox carteri f. nagariensis]
comp41396_c0_seq1	-2.08115	PREDICTED: 60S ribosomal protein L15-like [Solanum lycopersicum]
comp29696_c0_seq1	-2.08223	acyl carrier protein [Haematococcus pluvialis]
comp168709_c0_seq1	-2.08223	diaminohydroxyphosphoribosylaminopyrimidine deaminase [Chlamydomonas reinhardtii]
comp24556_c0_seq1	-2.08223	2-cys peroxiredoxin [Chlamydomonas reinhardtii]
comp105996_c0_seq1	-2.08223	Histones H3 and H4 (ISS) [Ostreococcus tauri]
comp42084_c0_seq1	-2.08365	component of cytosolic 80S ribosome and 60S large subunit [Volvox carteri f. nagariensis]
comp65177_c0_seq1	-2.08445	component of cytosolic 80S ribosome and 60S large subunit [Volvox carteri f. nagariensis]
comp38600_c0_seq1	-2.08598	Os08g0522400 [Oryza sativa Japonica Group]
comp189501_c0_seq1	-2.08598	active subunit of the chloroplast ClpP complex [Chlamydomonas reinhardtii]
comp45781_c0_seq1	-2.08598	PREDICTED: non-specific lipid-transfer protein-like protein At2g13820-like [Vitis vinifera]
comp135769_c0_seq1	-2.08794	bifunctional sensory photoreceptor [Volvox carteri f. nagariensis]
comp33316_c0_seq1	-2.08915	S-Adenosyl homocysteine hydrolase [Chlamydomonas reinhardtii]
comp42681_c0_seq1	-2.09122	Rubisco activase [Coccomyxa subellipsoidea C-169]
comp49791_c0_seq3	-2.09135	-
comp41844_c0_seq1	-2.09966	60S ribosomal protein L8 [Saprolegnia diclina VS20]
comp45820_c0_seq1	-2.10243	omega-6-FAD, chloroplast isoform [Volvox carteri f. nagariensis]
comp40204_c0_seq1	-2.10354	hypothetical protein CHLREDRAFT_169463 [Chlamydomonas reinhardtii]
comp177124_c0_seq1	-2.10354	chaperonin 11 [Chlamydomonas reinhardtii]
comp215162_c0_seq1	-2.10354	-
comp22589_c0_seq1	-2.10354	hypothetical protein EMIHUDRAFT_67535 [Emiliania huxleyi CCMP1516]
comp264237_c0_seq1	-2.10354	serine hydroxymethyltransferase 2 [Chlamydomonas reinhardtii]
comp175615_c0_seq1	-2.10354	mitochondrial F1F0 ATP synthase associated protein [Volvox carteri f. nagariensis]
comp136981_c0_seq1	-2.10509	expressed protein [Chlorella variabilis]
comp45326_c0_seq1	-2.10645	PREDICTED: bilirubin oxidase-like [Setaria italica]
comp28647_c0_seq1	-2.10819	ribosomal protein S19, component of cytosolic 80S ribosome and 40S small subunit [Chlamydomonas reinhardtii]
comp15571_c0_seq1	-2.1087	-
comp38250_c0_seq1	-2.10995	S-adenosyl-L-homocystein hydrolase, partial [Chlamydomonas incerta]
comp19020_c0_seq1	-2.11009	oxygen-evolving enhancer protein 2 of photosystem II [Chlamydomonas reinhardtii]
comp229976_c0_seq1	-2.11198	-
comp65413_c0_seq1	-2.11385	60S ribosomal protein L13 [Polytomella sp. Pringsheim 198.80]
comp43256_c0_seq2	-2.1161	component of cytosolic 80S ribosome and 40S small subunit [Volvox carteri f. nagariensis]
comp28633_c0_seq2	-2.11716	elongation factor EF-3 [Chlamydomonas reinhardtii]
comp37261_c0_seq2	-2.11859	Os05g0525550 [Oryza sativa Japonica Group]
comp44829_c0_seq3	-2.11964	P-loop containing nucleoside triphosphate hydrolase protein [Coccomyxa subellipsoidea C-169]
comp34162_c0_seq2	-2.12314	component of cytosolic 80S ribosome and 60S large subunit [Volvox carteri f. nagariensis]
comp170794_c0_seq1	-2.12662	adenylate kinase [Volvox carteri f. nagariensis]
comp30295_c0_seq1	-2.12662	photosystem II reaction center X [Micromonas sp. RCC299]
comp517_c0_seq2	-2.12662	-
comp24767_c0_seq1	-2.12662	ABC transporter [Chlamydomonas reinhardtii]
comp40943_c0_seq1	-2.12662	-
comp182706_c0_seq1	-2.12662	gamma-glutamyl transpeptidase precursor [Allium cepa]
comp263218_c0_seq1	-2.12662	-
comp78004_c0_seq1	-2.12662	chloroplast glyceraldehyde-3-phosphate dehydrogenase [Dunaliella viridis]
comp47195_c0_seq1	-2.12662	glutathione S-transferase omega-like protein [Phytophthora infestans T30-4]
comp202963_c0_seq1	-2.12662	-
comp117941_c0_seq1	-2.12662	voltage-dependent anion-selective channel protein [Chlamydomonas reinhardtii]
comp35027_c0_seq1	-2.12662	Cell wall-associated hydrolase [Medicago truncatula]
comp40019_c0_seq1	-2.12662	glucose-1-phosphate adenylyltransferase [Coccomyxa subellipsoidea C-169]
comp218678_c0_seq1	-2.12662	pyruvate phosphate dikinase [Chlamydomonas reinhardtii]
comp64285_c0_seq1	-2.13641	S15 ribosomal protein [Dunaliella tertiolecta]
comp39408_c0_seq3	-2.13673	ribosomal protein L11-like [Nicotiana tabacum]
comp37658_c0_seq1	-2.1389	PREDICTED: probable histone H2A.3 [Vitis vinifera]
comp44136_c0_seq4	-2.1389	F82b [Epipremnum aureum]
comp33866_c0_seq1	-2.1403	-
comp36227_c0_seq2	-2.14112	fructose-1,6-bisphosphatase [Volvox carteri f. nagariensis]
comp21280_c0_seq1	-2.14112	caffeic acid O-methyltransferase [Hibiscus cannabinus]
comp52167_c0_seq3	-2.14426	eukaryotic translation initiation factor 1 alpha 1 [Volvox carteri f. nagariensis]
comp32018_c0_seq1	-2.14703	ribosomal protein L9, component of cytosolic 80S ribosome and 60S large subunit [Chlamydomonas reinhardtii]
comp28557_c0_seq1	-2.14934	Os01g0973000 [Oryza sativa Japonica Group]
comp226583_c0_seq1	-2.14934	-
comp186010_c0_seq1	-2.14934	eukaryotic translation initiation factor 3, subunit 7 [Coccomyxa subellipsoidea C-169]
comp191593_c0_seq1	-2.14934	translocon component Tic40-related protein [Chlamydomonas reinhardtii]
comp40213_c0_seq1	-2.15058	ribulose phosphate-3-epimerase, chloroplast precursor [Chlamydomonas reinhardtii]
comp60764_c0_seq1	-2.15158	ribosomal protein L17, component of cytosolic 80S ribosome and 60S large subunit [Chlamydomonas reinhardtii]
comp42302_c0_seq1	-2.1531	PREDICTED: 12-oxophytodienoate reductase 1-like, partial [Cucumis sativus]
comp17614_c0_seq1	-2.15329	RRNA intron-encoded homing endonuclease [Medicago truncatula]
comp62499_c0_seq1	-2.15713	ribosomal protein L31, component of cytosolic 80S ribosome and 60S large subunit [Chlamydomonas reinhardtii]
comp61230_c0_seq1	-2.15833	ribosomal protein S30, component of cytosolic 80S ribosome and 40S small subunit [Chlamydomonas reinhardtii]
comp64480_c0_seq1	-2.16106	40S ribosomal protein S10 [Zea mays]
comp70732_c0_seq1	-2.16402	serine acetyltransferase [Chlamydomonas reinhardtii]
comp119940_c0_seq1	-2.16615	-
comp157066_c0_seq1	-2.16615	-
comp168571_c0_seq1	-2.16615	PREDICTED: superoxide dismutase [Fe]-like [Cucumis sativus]
comp44777_c0_seq1	-2.16706	-
comp49218_c0_seq1	-2.16875	L-ascorbate peroxidase [Volvox carteri f. nagariensis]
comp41414_c0_seq2	-2.16908	component of cytosolic 80S ribosome and 60S large subunit [Volvox carteri f. nagariensis]
comp34238_c0_seq1	-2.17029	-
comp46048_c0_seq2	-2.17029	unknow protein [Oryza sativa Japonica Group]
comp28377_c0_seq1	-2.17302	expressed protein [Chlorella variabilis]
comp28621_c0_seq2	-2.17351	ribosomal protein S28e [Coccomyxa subellipsoidea C-169]
comp40670_c0_seq1	-2.17909	-
comp38564_c0_seq1	-2.17909	PREDICTED: 14-3-3-like protein GF14 iota-like [Vitis vinifera]
comp213984_c0_seq1	-2.17909	-
comp168963_c0_seq1	-2.17909	Pre T-cell antigen receptor alpha [Theobroma cacao]
comp42323_c0_seq1	-2.17909	Os01g0948100 [Oryza sativa Japonica Group]
comp30064_c0_seq2	-2.17909	gonidia-specific protein KA_k47 [Volvox carteri f. nagariensis]
comp120192_c0_seq1	-2.17909	Os05g0407100 [Oryza sativa Japonica Group]
comp42833_c0_seq2	-2.17909	Non-specific lipid-transfer protein [Medicago truncatula]
comp27496_c0_seq1	-2.17909	PREDICTED: molybdate transporter 1-like [Solanum lycopersicum]
comp37505_c0_seq1	-2.18167	-
comp26180_c0_seq1	-2.18451	plastid/chloroplast ribosomal protein L21 [Volvox carteri f. nagariensis]
comp19226_c0_seq1	-2.18633	component of cytosolic 80S ribosome and 40S small subunit [Volvox carteri f. nagariensis]
comp88303_c0_seq1	-2.187	protein phosphatase 2C catalytic subunit, partial [Coccomyxa subellipsoidea C-169]
comp100461_c0_seq1	-2.187	-
comp40761_c0_seq1	-2.18802	expressed protein [Arabidopsis lyrata subsp. lyrata]
comp44974_c0_seq1	-2.18936	PREDICTED: protein IQ-DOMAIN 1-like [Setaria italica]
comp10614_c0_seq1	-2.18936	40S ribosomal protein S6 [Phytophthora infestans T30-4]
comp63602_c0_seq1	-2.1916	60S acidic ribosomal family protein [Arabidopsis thaliana]
comp29516_c0_seq1	-2.19268	component of cytosolic 80S ribosome and 40S small subunit [Volvox carteri f. nagariensis]
comp105350_c0_seq1	-2.19374	-
comp262402_c0_seq1	-2.19374	flagellar associated protein [Chlamydomonas reinhardtii]
comp185527_c0_seq1	-2.19374	plasma membrane calcium ATPase [Chlamydomonas reinhardtii]
comp44972_c0_seq1	-2.19374	PREDICTED: DNA mismatch repair protein PMS1-like [Cicer arietinum]
comp218176_c0_seq1	-2.19374	methionine aminopeptidase [Chlamydomonas reinhardtii]
comp260542_c0_seq1	-2.19374	eukaryotic initiation factor [Chlamydomonas reinhardtii]
comp108089_c0_seq1	-2.1951	-
comp120018_c0_seq1	-2.19771	omega-3 fatty acid desaturase [Chlamydomonas sp. ICE-L]
comp43366_c0_seq1	-2.19771	component of cytosolic 80S ribosome and 60S large subunit [Volvox carteri f. nagariensis]
comp43969_c0_seq2	-2.19818	component of cytosolic 80S ribosome and 60S large subunit [Volvox carteri f. nagariensis]
comp35421_c0_seq1	-2.20026	RmlC-like cupin [Coccomyxa subellipsoidea C-169]
comp41738_c0_seq1	-2.20062	ribosomal protein L18, component of cytosolic 80S ribosome and 60S large subunit [Chlamydomonas reinhardtii]
comp30387_c0_seq1	-2.20132	solanesyl diphosphate synthase [Chlamydomonas reinhardtii]
comp37398_c0_seq1	-2.20463	chlorophyll a-b binding protein of photosystem II [Chlamydomonas reinhardtii]
comp45220_c0_seq1	-2.20724	WD40 repeat-like protein [Coccomyxa subellipsoidea C-169]
comp220081_c0_seq1	-2.21046	photosystem II 11 kD protein [Bathycoccus prasinos]
comp137721_c0_seq1	-2.21151	-
comp42883_c0_seq1	-2.21304	Histone H3 [Chondrus crispus]
comp214919_c0_seq1	-2.21304	dynamin-related GTPase [Volvox carteri f. nagariensis]
comp40401_c0_seq1	-2.21543	ADP-ribosylation factor 1 [Coccomyxa subellipsoidea C-169]
comp85520_c0_seq1	-2.21543	plastid/chloroplast ribosomal protein L33 [Volvox carteri f. nagariensis]
comp63768_c0_seq1	-2.21973	ORF58e [Pinus koraiensis]
comp90845_c0_seq1	-2.22349	plastid ribosomal protein S15 [Chlamydomonas reinhardtii]
comp77549_c0_seq1	-2.22519	component of cytosolic 80S ribosome and 60S large subunit [Volvox carteri f. nagariensis]
comp26728_c0_seq1	-2.22679	AT5G54270 [Arabidopsis thaliana]
comp218535_c0_seq1	-2.22972	-
comp26806_c0_seq1	-2.22972	light-harvesting protein of photosystem I [Chlamydomonas reinhardtii]
comp177927_c0_seq1	-2.22972	-
comp123350_c0_seq1	-2.22972	-
comp20752_c0_seq1	-2.22972	-
comp41990_c0_seq1	-2.23354	Microtubule-associated proteins 70-2 isoform 3 [Theobroma cacao]
comp59818_c0_seq1	-2.23494	-
comp61842_c0_seq1	-2.23523	component of cytosolic 80S ribosome and 60S large subunit [Volvox carteri f. nagariensis]
comp45191_c0_seq1	-2.23681	40S ribosomal protein S15-2 [Arabidopsis thaliana]
comp76187_c0_seq1	-2.23681	transcription factor homolog BTF3-like protein [Lotus japonicus]
comp199467_c0_seq1	-2.23681	-
comp220464_c0_seq1	-2.23681	Ribosomal protein L10 family protein isoform 2 [Theobroma cacao]
comp24584_c0_seq1	-2.23873	-
comp27174_c0_seq1	-2.23963	ubiquitin conjugating enzyme [Chlamydomonas reinhardtii]
comp48253_c0_seq6	-2.23963	ATP sulfurylase [Coccomyxa subellipsoidea C-169]
comp37347_c0_seq1	-2.23983	ribosomal protein S23, component of cytosolic 80S ribosome and 40S small subunit [Chlamydomonas reinhardtii]
comp45116_c0_seq2	-2.23992	component of cytosolic 80S ribosome and 40S small subunit [Volvox carteri f. nagariensis]
comp55904_c0_seq1	-2.24049	-
comp40947_c0_seq1	-2.24049	granule-bound starch synthase I [Chlamydomonas reinhardtii]
comp49837_c0_seq1	-2.24066	HPP family protein+B94, partial [Coccomyxa subellipsoidea C-169]
comp33785_c0_seq1	-2.24091	eukaryotic initiation factor [Chlamydomonas reinhardtii]
comp44429_c0_seq4	-2.2421	-
comp40524_c0_seq1	-2.2421	PREDICTED: 40S ribosomal protein S23-like [Cicer arietinum]
comp117852_c0_seq1	-2.2421	nitrate transporter [Gossypium hirsutum]
comp46374_c0_seq1	-2.2421	Protein BREAST CANCER SUSCEPTIBILITY 1-like protein [Aegilops tauschii]
comp203927_c0_seq1	-2.2421	MFS general substrate transporter [Coccomyxa subellipsoidea C-169]
comp51947_c0_seq1	-2.24398	ACT domain-containing protein [Theobroma cacao]
comp31118_c0_seq1	-2.24621	sterol-C24-methyltransferase [Chlamydomonas reinhardtii]
comp42943_c0_seq2	-2.24948	PREDICTED: 60S ribosomal protein L15-like [Solanum lycopersicum]
comp64993_c0_seq1	-2.24948	60S ribosomal protein L39 [Coccomyxa subellipsoidea C-169]
comp23925_c0_seq1	-2.24948	14-3-3 protein [Haematococcus pluvialis]
comp196831_c0_seq1	-2.25216	hypothetical protein CHLNCDRAFT_136394 [Chlorella variabilis]
comp81101_c0_seq1	-2.25216	PREDICTED: protein translation factor SUI1 homolog isoform 1 [Solanum lycopersicum]
comp56241_c0_seq1	-2.25554	-
comp30092_c0_seq1	-2.25582	-
comp55917_c0_seq3	-2.2561	Os02g0196600 [Oryza sativa Japonica Group]
comp62505_c0_seq1	-2.25709	component of cytosolic 80S ribosome and 60S large subunit [Volvox carteri f. nagariensis]
comp34527_c0_seq1	-2.259	40S ribosomal protein S3 [Chlamydomonas incerta]
comp134953_c0_seq1	-2.25926	pyridoxine biosynthesis protein [Bathycoccus prasinos]
comp16583_c0_seq1	-2.25926	phosphoserine aminotransferase [Chlamydomonas reinhardtii]
comp21155_c0_seq1	-2.25926	phosphoglycerate kinase [Polytomella parva]
comp44278_c0_seq1	-2.26048	NADP-Malate dehydrogenase [Chlamydomonas reinhardtii]
comp56561_c0_seq1	-2.26375	-
comp60671_c0_seq1	-2.26514	component of cytosolic 80S ribosome and 60S large subunit [Volvox carteri f. nagariensis]
comp52960_c0_seq5	-2.26853	eukaryotic initiation factor 4A-like protein [Chlamydomonas reinhardtii]
comp21136_c0_seq1	-2.27284	ribosomal protein L36a, component of cytosolic 80S ribosome and 60S large subunit [Chlamydomonas reinhardtii]
comp156800_c0_seq1	-2.27863	chloroplast photosystem II-associated 22 kDa protein [Chlamydomonas reinhardtii]
comp298154_c0_seq1	-2.27863	-
comp37547_c0_seq1	-2.27863	Os08g0156800 [Oryza sativa Japonica Group]
comp44161_c0_seq1	-2.27863	inorganic pyrophosphatase [Chlamydomonas reinhardtii]
comp37238_c0_seq2	-2.27863	40S ribosomal protein S27a-1 [Arabidopsis thaliana]
comp45331_c0_seq1	-2.27863	PREDICTED: zinc finger protein ZAT12-like [Vitis vinifera]
comp111718_c0_seq1	-2.27863	photosystem I light-harvesting cholrophyll-a/b protein 2 [Dunaliella salina]
comp37991_c0_seq2	-2.27863	transketolase [Chlamydomonas reinhardtii]
comp177464_c0_seq1	-2.27863	anion transporter [Chlamydomonas reinhardtii]
comp62230_c0_seq1	-2.27863	ribosomal protein S29, component of cytosolic 80S ribosome and 40S small subunit [Chlamydomonas reinhardtii]
comp43595_c0_seq1	-2.27863	component of cytosolic 80S ribosome and 60S large subunit [Volvox carteri f. nagariensis]
comp172213_c0_seq1	-2.27863	ST6-40 [Eutrema halophilum]
comp24396_c0_seq1	-2.27863	photosystem I reaction center subunit psaK [Chlamydomonas reinhardtii]
comp37891_c0_seq1	-2.27863	-
comp153528_c0_seq1	-2.27863	-
comp235225_c0_seq1	-2.27863	-
comp154079_c0_seq1	-2.27863	-
comp203720_c0_seq1	-2.27863	-
comp121803_c0_seq1	-2.27863	-
comp45665_c0_seq2	-2.27863	PREDICTED: uncharacterized LOC101206502 isoform 2 [Cucumis sativus]
comp195390_c0_seq1	-2.27863	-
comp143758_c0_seq1	-2.27863	-
comp135263_c0_seq1	-2.27863	Na+-ATPase [Pyropia yezoensis]
comp61884_c0_seq1	-2.28228	60S ribosomal protein L12 [Zea mays]
comp19830_c0_seq1	-2.28781	ribosomal protein L23a component of cytosolic 80S ribosome and 60S large subunit [Coccomyxa subellipsoidea C-169]
comp21898_c0_seq1	-2.28791	DUF506-domain-containing protein [Coccomyxa subellipsoidea C-169]
comp139479_c0_seq1	-2.28821	hypothetical protein CHLNCDRAFT_143524 [Chlorella variabilis]
comp34717_c0_seq1	-2.29036	ribosomal protein S11 component of cytosolic 80S ribosome and 40S small subunit [Coccomyxa subellipsoidea C-169]
comp49295_c0_seq1	-2.29158	Os03g0684700 [Oryza sativa Japonica Group]
comp44586_c0_seq2	-2.29214	receptor of activated protein kinase C 1 [Chlamydomonas reinhardtii]
comp147296_c0_seq1	-2.2923	-
comp45523_c0_seq3	-2.29263	ribosomal protein S6 component of cytosolic 80S ribosome and 40S small subunit [Volvox carteri f. nagariensis]
comp37782_c0_seq2	-2.29529	ORF124 [Pinus koraiensis]
comp37480_c0_seq1	-2.29839	CRT-like transporter 2 [Theobroma cacao]
comp66846_c0_seq1	-2.30153	heat shock protein, partial [Botryococcus braunii]
comp23982_c0_seq1	-2.30247	Heavy metal P-type ATPase [Medicago truncatula]
comp49890_c0_seq2	-2.30664	starch branching enzyme II [Parachlorella kessleri]
comp61690_c0_seq1	-2.30664	Ribosomal protein L37, component of cytosolic 80S ribosome and 60S large subunit [Ostreococcus lucimarinus CCE9901]
comp203430_c0_seq1	-2.3072	PREDICTED: RNA-binding protein Nova-1-like [Vitis vinifera]
comp86765_c0_seq1	-2.3072	heat shock protein [Citrus unshiu]
comp40255_c0_seq1	-2.3072	60S acidic ribosomal family protein [Arabidopsis thaliana]
comp32321_c0_seq1	-2.30784	-
comp94196_c0_seq1	-2.30792	-
comp25235_c0_seq1	-2.31123	plastid ribosomal protein S1 [Chlamydomonas reinhardtii]
comp45093_c0_seq1	-2.31254	elongation factor EF-3 [Chlamydomonas reinhardtii]
comp212795_c0_seq1	-2.31425	expressed protein [Chlorella variabilis]
comp72208_c0_seq1	-2.31578	METM1m [Volvox carteri f. nagariensis]
comp31073_c0_seq1	-2.31927	light-harvesting complex I protein [Coccomyxa subellipsoidea C-169]
comp144858_c0_seq1	-2.31927	-
comp21390_c0_seq1	-2.31927	ferredoxin-nadp reductase [Chlamydomonas reinhardtii]
comp37005_c0_seq1	-2.31992	60S ribosomal protein L18a-2 [Coccomyxa subellipsoidea C-169]
comp107369_c0_seq1	-2.32127	adenine phosphoribosyltransferase [Coccomyxa subellipsoidea C-169]
comp61436_c0_seq1	-2.32198	ribosomal protein S17, component of cytosolic 80S ribosome and 40S small subunit [Chlamydomonas reinhardtii]
comp176635_c0_seq1	-2.32235	-
comp105462_c0_seq1	-2.32348	carbonyl reductase (NADPH) [Galdieria sulphuraria]
comp175478_c0_seq1	-2.32593	-
comp197226_c0_seq1	-2.32593	-
comp36376_c0_seq2	-2.32593	-
comp253667_c0_seq1	-2.32593	-
comp33738_c0_seq1	-2.32593	ribosomal protein L22 component of cytosolic 80S ribosome and 60S large subunit [Coccomyxa subellipsoidea C-169]
comp139346_c0_seq1	-2.32593	actin depolymerizing factor ADF/cofilin [Emiliania huxleyi CCMP1516]
comp94327_c0_seq1	-2.33109	thioredoxin [Micromonas pusilla CCMP1545]
comp110282_c0_seq1	-2.33174	uncharacterized lumenal polypeptide [Chlamydomonas reinhardtii]
comp103129_c0_seq1	-2.33257	clp protease adaptor protein [Chlamydomonas reinhardtii]
comp93024_c0_seq1	-2.33521	-
comp132844_c0_seq1	-2.33521	-
comp18058_c0_seq1	-2.33521	D-3-phosphoglycerate dehydrogenase [Platanus x acerifolia]
comp192234_c0_seq1	-2.33521	potassium channel beta subunit [Puccinellia tenuiflora]
comp189578_c0_seq1	-2.33521	-
comp321042_c0_seq1	-2.33521	methylenetetrahydrofolate reduct [Coccomyxa subellipsoidea C-169]
comp72016_c0_seq1	-2.33712	photosystem I 8.1 kDa reaction center subunit IV [Chlamydomonas reinhardtii]
comp36637_c0_seq2	-2.33743	component of cytosolic 80S ribosome and 40S small subunit [Volvox carteri f. nagariensis]
comp194252_c0_seq1	-2.34136	eukaryotic translation initiation factor 3c [Volvox carteri f. nagariensis]
comp57923_c0_seq1	-2.34235	D1 reaction center protein of photosystem II [Stigeoclonium helveticum]
comp151681_c0_seq1	-2.34497	-
comp19764_c0_seq1	-2.34519	chloroplast ATP synthase gamma chain [Chlamydomonas reinhardtii]
comp145024_c0_seq1	-2.34902	-
comp41543_c0_seq2	-2.34902	Histone H3 [Chondrus crispus]
comp40605_c0_seq1	-2.34902	PREDICTED: ethylene-responsive transcription factor ERF061-like [Glycine max]
comp40807_c0_seq1	-2.34902	elongation factor EF-2 [Galdieria sulphuraria]
comp37286_c0_seq1	-2.3588	ribosomal protein L17 [Amphidinium carterae]
comp29849_c0_seq1	-2.3588	fructose-1,6-bisphosphate aldolase [Coccomyxa subellipsoidea C-169]
comp10800_c0_seq1	-2.3588	calmodulin [Micromonas pusilla CCMP1545]
comp36838_c0_seq2	-2.3588	hypothetical protein NitaMp153 [Nicotiana tabacum]
comp26596_c0_seq1	-2.36109	acetyl-coa biotin carboxyl carrier [Chlamydomonas reinhardtii]
comp36269_c0_seq1	-2.36269	polyadenylate binding protein [Helicosporidium sp. ex Simulium jonesi]
comp50844_c0_seq1	-2.36269	plant-specific domain TIGR01615 family protein [Zea mays]
comp41067_c0_seq1	-2.36312	-
comp61339_c0_seq1	-2.36341	ribosomal protein L13a, component of cytosolic 80S ribosome and 60S large subunit [Chlamydomonas reinhardtii]
comp16977_c0_seq1	-2.36478	-
comp55509_c1_seq3	-2.36581	Minichromosome maintenance (MCM2/3/5) family protein isoform 1 [Theobroma cacao]
comp32863_c0_seq1	-2.36657	60S ribosomal protein L4 [Chlamydomonas sp. HS-5]
comp44897_c0_seq1	-2.36698	COP9 signalosome subunit 6A [Theobroma cacao]
comp42740_c0_seq1	-2.36908	retrotransposon protein [Oryza sativa Indica Group]
comp246507_c0_seq1	-2.37174	transcriptional coactivator/pterin dehydratase, partial [Coccomyxa subellipsoidea C-169]
comp214110_c0_seq1	-2.37174	-
comp85517_c0_seq1	-2.37174	-
comp99047_c0_seq1	-2.37174	PREDICTED: 40S ribosomal protein S28-like [Glycine max]
comp113563_c0_seq1	-2.37174	Intracellular Cl-channel CLIC, contains GST domain (ISS) [Ostreococcus tauri]
comp167347_c0_seq1	-2.37174	PREDICTED: 14-3-3-like protein C-like [Glycine max]
comp47618_c0_seq1	-2.37411	superoxide dismutase [Mn] [Chlamydomonas reinhardtii]
comp37659_c0_seq1	-2.37565	-
comp62563_c0_seq1	-2.37602	60S ribosomal protein [Chlamydomonas sp. ICE-L]
comp56970_c0_seq1	-2.37624	-
comp15738_c0_seq1	-2.37893	photosystem I subunit XI, chloroplast precursor [Micromonas pusilla CCMP1545]
comp66349_c0_seq1	-2.38172	ribosomal protein L6, component of cytosolic 80S ribosome and 60S large subunit [Chlamydomonas reinhardtii]
comp183905_c0_seq1	-2.38296	-
comp140832_c0_seq1	-2.38296	ubiquitin fusion degradation protein [Chlamydomonas reinhardtii]
comp24099_c0_seq1	-2.38296	-
comp35941_c0_seq1	-2.38669	actin [Chlamydomonas moewusii]
comp54074_c0_seq2	-2.38874	-
comp348931_c0_seq1	-2.38966	-
comp37821_c0_seq1	-2.38966	glutathione S-transferase [Chlamydomonas reinhardtii]
comp151756_c0_seq1	-2.38966	-
comp23653_c0_seq1	-2.38966	60S acidic ribosomal family protein [Arabidopsis thaliana]
comp41920_c0_seq1	-2.38966	elongation factor EF-3 [Chlamydomonas reinhardtii]
comp206795_c0_seq1	-2.38966	MGDG specific palmitate delta-7 desaturase [Chlamydomonas reinhardtii]
comp204317_c0_seq1	-2.38966	-
comp47456_c0_seq3	-2.3928	-
comp185817_c0_seq1	-2.39727	-
comp103099_c0_seq1	-2.40031	-
comp88946_c0_seq1	-2.40148	-
comp26507_c0_seq1	-2.40416	-
comp28456_c0_seq1	-2.40416	Receptor of activated protein kinase C 1A, component of 40S small ribosomal subunit [Ostreococcus lucimarinus CCE9901]
comp45344_c0_seq1	-2.40416	LOC100281388 [Zea mays]
comp26463_c0_seq1	-2.40546	sulfite reductase [Coccomyxa subellipsoidea C-169]
comp51856_c0_seq1	-2.41025	-
comp23897_c0_seq1	-2.41613	60S ribosomal protein L10A [Ectocarpus siliculosus]
comp3525_c0_seq1	-2.41613	VTC2-like protein [Nicotiana tabacum]
comp106303_c0_seq1	-2.41613	60S ribosomal protein [Chlamydomonas sp. ICE-L]
comp179106_c0_seq1	-2.41613	-
comp41268_c0_seq1	-2.41613	40S ribosomal protein S18 [Chlorella variabilis]
comp31300_c0_seq1	-2.41613	ribosomal protein L21 [Amphidinium carterae]
comp164542_c0_seq1	-2.41613	-
comp28844_c0_seq1	-2.41613	ribosomal protein L5 [Coccomyxa subellipsoidea C-169]
comp105412_c0_seq1	-2.41613	hypothetical protein SELMODRAFT_139061 [Selaginella moellendorffii]
comp226239_c0_seq1	-2.41613	hypothetical protein COCSUDRAFT_8410, partial [Coccomyxa subellipsoidea C-169]
comp46718_c0_seq2	-2.42203	P-loop containing nucleoside triphosphate hydrolase protein [Coccomyxa subellipsoidea C-169]
comp29025_c0_seq1	-2.42302	leucine-rich repeat transmembrane protein kinase [Arabidopsis thaliana]
comp31894_c0_seq2	-2.42485	ATP-binding cassette transporter [Selaginella moellendorffii]
comp41753_c0_seq1	-2.428	PAP2/haloperoxidase-like protein [Chondrus crispus]
comp30583_c0_seq1	-2.43063	eukaryotic initiation factor [Chlamydomonas reinhardtii]
comp78747_c0_seq1	-2.43178	-
comp26157_c0_seq1	-2.43475	-
comp67610_c0_seq1	-2.43475	4.1 kDa photosystem II subunit [Chlamydomonas reinhardtii]
comp115597_c0_seq1	-2.43783	-
comp67991_c0_seq1	-2.43783	-
comp37730_c0_seq1	-2.44022	plastid-specific ribosomal protein 3 [Chlamydomonas reinhardtii]
comp136847_c0_seq1	-2.44213	-
comp284627_c0_seq1	-2.44213	-
comp14973_c0_seq1	-2.44213	anion transporter [Chlamydomonas reinhardtii]
comp226665_c0_seq1	-2.44213	CIA5 [Chlamydomonas reinhardtii]
comp25237_c0_seq1	-2.44213	plastid/chloroplast ribosomal protein L27 [Volvox carteri f. nagariensis]
comp29216_c0_seq1	-2.44213	zinc finger protein, major isoform [Chlamydomonas reinhardtii]
comp10258_c0_seq1	-2.44213	-
comp69911_c0_seq1	-2.44769	pirin-related protein [Galdieria sulphuraria]
comp46275_c0_seq1	-2.44803	polyadenylate-binding protein RB47 [Chlamydomonas reinhardtii]
comp13765_c0_seq1	-2.44855	photosystem I reaction center subunit VIII, chloroplast precursor [Volvox carteri f. nagariensis]
comp42159_c0_seq2	-2.44855	ATPase subunit 1 (mitochondrion) [Spirodela polyrhiza]
comp46681_c0_seq1	-2.45146	-
comp67686_c0_seq1	-2.45186	rieske iron-sulfur subunit of the cytochrome b6f complex, chloroplast precursor [Chlamydomonas reinhardtii]
comp130070_c0_seq1	-2.45312	elongation factor Ts [Rhodomonas salina]
comp28893_c0_seq1	-2.45495	-
comp52434_c0_seq2	-2.45605	myb-like transcription factor-like protein [Arabidopsis thaliana]
comp18454_c0_seq1	-2.45825	ribosomal protein S9, component of cytosolic 80S ribosome and 40S small subunit [Chlamydomonas reinhardtii]
comp213311_c0_seq1	-2.4592	-
comp50528_c0_seq1	-2.45985	P-loop containing nucleoside triphosphate hydrolase protein [Coccomyxa subellipsoidea C-169]
comp96915_c0_seq1	-2.46656	zinc finger protein, major isoform [Chlamydomonas reinhardtii]
comp134740_c0_seq1	-2.46915	serine O-acetyl transferase [Chlamydomonas reinhardtii]
comp50637_c0_seq1	-2.46977	alcohol dehydrogenase [Coccomyxa subellipsoidea C-169]
comp42293_c0_seq1	-2.47127	P-loop containing nucleoside triphosphate hydrolase protein [Coccomyxa subellipsoidea C-169]
comp165989_c0_seq1	-2.47127	-
comp143948_c0_seq1	-2.47127	-
comp44722_c0_seq1	-2.47127	unknow protein [Oryza sativa Japonica Group]
comp285521_c0_seq1	-2.47127	pyruvate,orthophosphate dikinase [Arabidopsis thaliana]
comp55258_c0_seq9	-2.47743	-
comp102873_c0_seq1	-2.47753	plastid/chloroplast ribosomal protein L13 [Volvox carteri f. nagariensis]
comp226955_c0_seq1	-2.48026	DUF1084-domain-containing protein [Coccomyxa subellipsoidea C-169]
comp64518_c0_seq1	-2.48026	similar to thioredoxin-like protein, partial [Ectocarpus siliculosus]
comp284336_c0_seq1	-2.48026	peptidase M3 family protein [Coccomyxa subellipsoidea C-169]
comp217158_c0_seq1	-2.48026	-
comp244208_c0_seq1	-2.48026	eukaryotic translation initiation factor 3c [Volvox carteri f. nagariensis]
comp78685_c0_seq1	-2.48508	-
comp144225_c0_seq1	-2.48721	Os03g0857400 [Oryza sativa Japonica Group]
comp52547_c0_seq2	-2.48765	Os05g0388600 [Oryza sativa Japonica Group]
comp107506_c0_seq1	-2.48919	eukaryotic translation initiation factor 2 beta [Volvox carteri f. nagariensis]
comp49433_c1_seq1	-2.49029	hypothetical protein CHLNCDRAFT_145017 [Chlorella variabilis]
comp214004_c0_seq1	-2.49275	-
comp41664_c0_seq1	-2.49275	-
comp6867_c0_seq2	-2.49275	rps18 gene product (chloroplast) [Dunaliella salina]
comp286201_c0_seq1	-2.49275	ADP-glucose pyrophosphorylase small subunit [Chlamydomonas reinhardtii]
comp38158_c0_seq2	-2.49275	Os06g0693500 [Oryza sativa Japonica Group]
comp164449_c0_seq1	-2.49275	heat shock protein 90 [Camellia sinensis]
comp87382_c0_seq1	-2.49436	SOH1-like protein (ISS) [Ostreococcus tauri]
comp48359_c0_seq2	-2.49512	imm downregulated 2 [Ectocarpus siliculosus]
comp213265_c0_seq1	-2.49727	-
comp183671_c0_seq1	-2.49727	glutamate synthase [Volvox carteri f. nagariensis]
comp21442_c0_seq1	-2.49859	-
comp264178_c0_seq1	-2.50102	nucleic acid binding protein [Coccomyxa subellipsoidea C-169]
comp175794_c0_seq1	-2.50102	-
comp99336_c0_seq1	-2.50102	acidic ribosomal protein [Triticum aestivum]
comp36796_c0_seq1	-2.50102	histone H2B [Cyanidioschyzon merolae strain 10D]
comp42141_c0_seq1	-2.50102	4-hydroxyphenylpyruvate dioxygenase [Volvox carteri f. nagariensis]
comp19650_c0_seq1	-2.50102	cytochrome P450-like TBP protein [Lilium longiflorum]
comp155885_c0_seq1	-2.50102	dead box RNA helicase [Arabidopsis lyrata subsp. lyrata]
comp115716_c0_seq1	-2.50102	beta-carbonic anhydrase [Chlamydomonas reinhardtii]
comp192205_c0_seq1	-2.50102	-
comp45923_c0_seq1	-2.50229	-
comp14046_c0_seq1	-2.50419	RNA-binding protein [Chlamydomonas reinhardtii]
comp37756_c0_seq2	-2.50559	chloroplast oxygen-evolving protein 3 [Chlamydomonas incerta]
comp133819_c0_seq1	-2.5069	expressed protein [Chlorella variabilis]
comp39004_c0_seq1	-2.5069	60S ribosomal protein L5 [Medicago truncatula]
comp56740_c0_seq6	-2.50765	ATP-energized ABC transporter [Volvox carteri f. nagariensis]
comp24560_c0_seq1	-2.51129	-
comp162731_c0_seq1	-2.51741	eukaryotic initiation factor [Chlamydomonas reinhardtii]
comp46099_c0_seq1	-2.52305	beta-tubulin, partial [Scrippsiella trochoidea]
comp35728_c0_seq1	-2.52655	-
comp127018_c0_seq1	-2.52655	K+ channel protein [Phytophthora infestans]
comp42356_c0_seq2	-2.52701	ribosomal protein L7a, component of cytosolic 80S ribosome and 60S large subunit [Chlamydomonas reinhardtii]
comp115982_c0_seq1	-2.52745	PREDICTED: cyclin-T1-4-like [Setaria italica]
comp33831_c0_seq1	-2.53017	ORF137 [Pinus koraiensis]
comp18553_c0_seq1	-2.53238	-
comp108069_c0_seq1	-2.53436	DnaJ-like protein [Chlamydomonas reinhardtii]
comp42552_c0_seq1	-2.54166	luminal binding protein Bip1 [Volvox carteri f. nagariensis]
comp314962_c0_seq1	-2.54166	-
comp262953_c0_seq1	-2.54166	predicted protein [Chlamydomonas reinhardtii]
comp46301_c0_seq1	-2.54166	-
comp111904_c0_seq1	-2.54166	hydroxyproline-rich glycoprotein, partial [Chlamydomonas reinhardtii]
comp350016_c0_seq1	-2.54166	-
comp5845_c0_seq1	-2.54166	Rab7/RabG-family small GTPase [Coccomyxa subellipsoidea C-169]
comp153773_c0_seq1	-2.54166	MDR-like ABC transporter [Chlamydomonas reinhardtii]
comp216306_c0_seq1	-2.54166	-
comp196529_c0_seq1	-2.54166	-
comp39931_c0_seq1	-2.54166	Cell wall-associated hydrolase, partial [Medicago truncatula]
comp214462_c0_seq1	-2.54166	-
comp20198_c0_seq1	-2.54166	-
comp177347_c0_seq1	-2.54166	potassium channel beta subunit [Galdieria sulphuraria]
comp262927_c0_seq1	-2.54166	-
comp47394_c0_seq1	-2.54166	dehydroascorbate reductase [Chlamydomonas reinhardtii]
comp237610_c0_seq1	-2.54166	membrane transporter [Chlamydomonas reinhardtii]
comp264333_c0_seq1	-2.54166	-
comp92367_c0_seq1	-2.54166	L-aspartate oxidase [Chlamydomonas reinhardtii]
comp18417_c0_seq1	-2.54549	-
comp42643_c0_seq1	-2.54632	FAD/NAD(P)-binding oxidoreductase family protein [Arabidopsis thaliana]
comp65647_c0_seq1	-2.54781	PREDICTED: CDGSH iron-sulfur domain-containing protein 2-like [Solanum lycopersicum]
comp3857_c0_seq2	-2.56336	acetyl-CoA carboxylase [Chlamydomonas reinhardtii]
comp25679_c0_seq1	-2.57023	ran-like small GTPase [Chlamydomonas reinhardtii]
comp37324_c0_seq1	-2.57141	-
comp127696_c0_seq1	-2.57141	membrane transporter [Chlamydomonas reinhardtii]
comp56049_c0_seq1	-2.57228	cytosolic NADP malic enzyme [Coccomyxa subellipsoidea C-169]
comp148558_c0_seq1	-2.57408	ABC transporter, ATP-binding protein isoform 1 [Galdieria sulphuraria]
comp230832_c0_seq1	-2.58119	-
comp5358_c0_seq2	-2.58119	cobalamin-independent methionine synthase [Coccomyxa subellipsoidea C-169]
comp37464_c0_seq1	-2.58314	PREDICTED: GDP-L-galactose phosphorylase 1-like [Fragaria vesca subsp. vesca]
comp41071_c0_seq2	-2.58473	PREDICTED: cytochrome P450 704C1-like isoform 1 [Glycine max]
comp168853_c0_seq1	-2.58606	serine hydroxymethyltransferase [Chlamydomonas reinhardtii]
comp29431_c0_seq1	-2.58897	large subunit ribosomal protein L35e [Nannochloropsis gaditana CCMP526]
comp228346_c0_seq1	-2.58897	-
comp32367_c0_seq1	-2.58897	NADPH2 dehydrogenase-like protein [Galdieria sulphuraria]
comp261182_c0_seq1	-2.58897	-
comp42646_c0_seq3	-2.59016	hypothetical protein VOLCADRAFT_120979 [Volvox carteri f. nagariensis]
comp62402_c0_seq1	-2.59034	chlorophyll a/b binding protein [Tetraselmis sp. RG-15]
comp113389_c0_seq1	-2.59301	-
comp68371_c0_seq1	-2.59611	component of cytosolic 80S ribosome and 60S large subunit [Volvox carteri f. nagariensis]
comp132474_c0_seq1	-2.59716	-
comp131033_c0_seq1	-2.59716	-
comp37897_c0_seq1	-2.59938	3-deoxy-D-arabino-heptulosonate 7-phosphate synthetase [Chlamydomonas reinhardtii]
comp216603_c0_seq1	-2.60056	-
comp24258_c0_seq1	-2.60056	component of cytosolic 80S ribosome and 40S small subunit [Volvox carteri f. nagariensis]
comp23297_c0_seq1	-2.60056	MDR-like ABC transporter [Chlamydomonas reinhardtii]
comp242382_c0_seq1	-2.60056	PREDICTED: abhydrolase domain-containing protein 4-like isoform X2 [Setaria italica]
comp242200_c0_seq1	-2.60056	-
comp192222_c0_seq1	-2.60056	chlorophyll a-b binding protein of photosystem II [Chlamydomonas reinhardtii]
comp48677_c0_seq1	-2.60725	Cell wall-associated hydrolase [Medicago truncatula]
comp49918_c0_seq1	-2.60775	AZA-guanine resistant1 [Theobroma cacao]
comp4559_c0_seq1	-2.60878	small rab-related GTPase [Chlamydomonas reinhardtii]
comp201555_c0_seq1	-2.60878	ATP synthase beta chain, mitochondrial precursor [Polytomella sp. Pringsheim 198.80]
comp23273_c0_seq2	-2.6107	PREDICTED: cysteine-rich receptor-like protein kinase 10-like isoform X1 [Cicer arietinum]
comp169213_c0_seq1	-2.61205	PREDICTED: probable phosphatidylinositol 4-kinase type 2-beta At1g26270-like [Fragaria vesca subsp. vesca]
comp29560_c0_seq1	-2.61604	Cell wall-associated hydrolase, partial [Medicago truncatula]
comp42641_c0_seq1	-2.61966	-
comp265684_c0_seq1	-2.61966	-
comp243665_c0_seq1	-2.61966	PREDICTED: short-chain dehydrogenase TIC 32, chloroplastic-like [Solanum lycopersicum]
comp41614_c0_seq1	-2.61966	PREDICTED: subtilisin-like protease SDD1-like [Vitis vinifera]
comp34592_c0_seq1	-2.62912	hypothetical protein VOLCADRAFT_89483 [Volvox carteri f. nagariensis]
comp106953_c0_seq1	-2.6313	calmodulin [Micromonas pusilla CCMP1545]
comp44708_c0_seq1	-2.63477	component of cytosolic 80S ribosome and 40S small subunit [Volvox carteri f. nagariensis]
comp33158_c0_seq2	-2.63477	argininosuccinate synthase [Volvox carteri f. nagariensis]
comp135862_c0_seq1	-2.63477	-
comp21637_c0_seq1	-2.63477	chloroplast carotene biosynthesis related protein [Dunaliella salina]
comp168366_c0_seq1	-2.63477	eIF4B [Arabidopsis thaliana]
comp22174_c0_seq1	-2.6412	envelope protein [Chlamydomonas reinhardtii]
comp102612_c0_seq1	-2.64858	stress-related chlorophyll a/b binding protein 1 [Chlamydomonas reinhardtii]
comp242588_c0_seq1	-2.65714	-
comp34984_c0_seq1	-2.65714	conserved hypothetical protein [Ricinus communis]
comp34362_c0_seq1	-2.65714	-
comp289529_c0_seq1	-2.65714	-
comp18075_c0_seq1	-2.65714	-
comp176315_c0_seq1	-2.65714	DnaJ-domain-containing protein [Coccomyxa subellipsoidea C-169]
comp91868_c0_seq1	-2.65714	-
comp62005_c0_seq1	-2.66025	superoxide dismutase [Fe] [Volvox carteri f. nagariensis]
comp86699_c0_seq1	-2.66452	peroxiredoxin [Saprolegnia diclina VS20]
comp21644_c0_seq1	-2.66565	photosystem I reaction center subunit VI, chloroplast precursor [Volvox carteri f. nagariensis]
comp164324_c0_seq1	-2.66942	-
comp51596_c0_seq2	-2.6697	Os07g0147900 [Oryza sativa Japonica Group]
comp86423_c0_seq1	-2.67039	-
comp40730_c0_seq1	-2.67053	nucleoredoxin 2 [Chlamydomonas reinhardtii]
comp40219_c0_seq1	-2.67291	MOSC domain-containing protein [Chlamydomonas reinhardtii]
comp114247_c0_seq1	-2.67291	Os03g0845000 [Oryza sativa Japonica Group]
comp3870_c0_seq1	-2.67291	mitochondrial phosphate carrier 1 [Chlamydomonas reinhardtii]
comp32096_c0_seq1	-2.67493	-
comp30070_c0_seq1	-2.67552	calcium-transporting ATPase [Volvox carteri f. nagariensis]
comp43912_c0_seq1	-2.6778	glutathione-S-transferase [Chlamydomonas reinhardtii]
comp162400_c0_seq1	-2.67917	-
comp124316_c0_seq1	-2.67917	Extradiol aromatic ring-opening dioxygenase [Coccomyxa subellipsoidea C-169]
comp10356_c0_seq1	-2.67917	-
comp115516_c0_seq1	-2.67917	-
comp36982_c0_seq1	-2.67917	ribosomal protein L18A [Karlodinium veneficum]
comp36782_c0_seq2	-2.67917	ATP synthase, subunit D, chloroplast precursor [Volvox carteri f. nagariensis]
comp216361_c0_seq1	-2.67917	-
comp37194_c0_seq1	-2.68073	hypothetical protein MTR_3g035650 [Medicago truncatula]
comp55427_c0_seq3	-2.68788	MTM1058 [Volvox carteri f. nagariensis]
comp49691_c0_seq7	-2.6885	beta-tubulin [Ignatius tetrasporus]
comp151587_c0_seq1	-2.69366	cysteine protease a [Symplocarpus renifolius]
comp63722_c0_seq1	-2.69366	component of cytosolic 80S ribosome and 60S large subunit [Volvox carteri f. nagariensis]
comp57071_c2_seq8	-2.70842	PREDICTED: lactoylglutathione lyase-like [Solanum lycopersicum]
comp40667_c0_seq1	-2.70877	-
comp203572_c0_seq1	-2.71159	-
comp232779_c0_seq1	-2.71159	-
comp238907_c0_seq1	-2.71159	L-aspartate oxidase [Chlamydomonas reinhardtii]
comp212773_c0_seq1	-2.71159	-
comp23395_c0_seq1	-2.71159	PREDICTED: 40S ribosomal protein S20-1-like [Fragaria vesca subsp. vesca]
comp227315_c0_seq1	-2.71159	eukaryotic initiation factor 4B [Triticum aestivum]
comp46691_c0_seq2	-2.71159	-
comp31342_c0_seq1	-2.71569	mitochondrial half-size ABC transporter, membrane protein [Chlamydomonas reinhardtii]
comp36538_c0_seq1	-2.72223	40S ribosomal protein S19e [Galdieria sulphuraria]
comp103337_c0_seq1	-2.72341	mitochondrial alternative oxidase [Chlamydomonas incerta]
comp35290_c0_seq1	-2.72929	60S ribosomal protein L5 [Coccomyxa subellipsoidea C-169]
comp147877_c0_seq1	-2.72929	DUF924-domain-containing protein [Coccomyxa subellipsoidea C-169]
comp176075_c0_seq1	-2.72929	-
comp49670_c0_seq1	-2.72929	glutathione S-transferase [Chlamydomonas reinhardtii]
comp42097_c0_seq2	-2.72929	-
comp25479_c0_seq1	-2.72929	-
comp51161_c0_seq1	-2.73001	Urophorphyrin methylase 1 isoform 1 [Theobroma cacao]
comp157867_c0_seq1	-2.73431	p-type ATPase superfamily [Micromonas sp. RCC299]
comp152543_c0_seq1	-2.73431	-
comp143432_c0_seq1	-2.73692	-
comp37986_c0_seq2	-2.73989	NAD(P)-binding protein, partial [Coccomyxa subellipsoidea C-169]
comp171335_c0_seq1	-2.74097	cell division cycle protein 48 [Pseudochlorella pringsheimii]
comp155470_c0_seq1	-2.7452	-
comp36112_c0_seq1	-2.74562	-
comp154192_c0_seq1	-2.74678	Reticulon-domain-containing protein [Coccomyxa subellipsoidea C-169]
comp83609_c0_seq1	-2.75112	-
comp38596_c0_seq1	-2.76405	40S ribosomal protein S8 [Saprolegnia diclina VS20]
comp320522_c0_seq1	-2.76405	-
comp265524_c0_seq1	-2.76405	eukaryotic initiation factor [Chlamydomonas reinhardtii]
comp100159_c0_seq1	-2.76405	-
comp401825_c0_seq1	-2.76405	-
comp1118_c0_seq1	-2.76405	-
comp356404_c0_seq1	-2.76405	oil globule associated protein [Haematococcus pluvialis]
comp258356_c0_seq1	-2.76405	flavohemoprotein b5/b5R-like protein [Chlamydomonas reinhardtii]
comp395904_c0_seq1	-2.76405	cell division cycle protein 48 [Pseudochlorella pringsheimii]
comp4947_c0_seq1	-2.76405	MUT9-related serine/threonine protein kinase [Chlamydomonas reinhardtii]
comp175727_c0_seq1	-2.76405	-
comp188128_c0_seq1	-2.76405	plasma membrane calcium ATPase [Chlamydomonas reinhardtii]
comp12470_c0_seq1	-2.76405	-
comp44380_c0_seq1	-2.76405	-
comp38730_c0_seq1	-2.76405	PREDICTED: tubulin beta-9 chain-like [Vitis vinifera]
comp289881_c0_seq1	-2.76405	-
comp32532_c0_seq1	-2.76405	-
comp92554_c0_seq1	-2.76405	ribosomal membrane protein [Micromonas sp. RCC299]
comp276515_c0_seq1	-2.76405	predicted protein [Hordeum vulgare subsp. vulgare]
comp25951_c0_seq1	-2.78452	-
comp25907_c0_seq1	-2.78858	ribosomal protein L10e [Coccomyxa subellipsoidea C-169]
comp42433_c0_seq1	-2.78959	-
comp37448_c0_seq2	-2.79253	glutathione S-transferase [Coccomyxa subellipsoidea C-169]
comp28642_c0_seq1	-2.798	-
comp227026_c0_seq1	-2.798	-
comp127759_c0_seq1	-2.79946	-
comp11215_c0_seq2	-2.8047	-
comp228946_c0_seq1	-2.8047	-
comp35015_c0_seq2	-2.8047	protein with peroxisomal targeting peptide [Thalassiosira pseudonana CCMP1335]
comp105380_c0_seq1	-2.80914	light harvesting complex a protein [Volvox carteri f. nagariensis]
comp9543_c0_seq1	-2.81468	P-loop containing nucleoside triphosphate hydrolase protein [Coccomyxa subellipsoidea C-169]
comp34500_c0_seq1	-2.81468	unnamed protein product [Vitis vinifera]
comp137923_c0_seq1	-2.81468	60S ribosomal protein L14e [Galdieria sulphuraria]
comp42196_c0_seq1	-2.81468	PREDICTED: uncharacterized LOC101216222 [Cucumis sativus]
comp33729_c0_seq1	-2.81756	desiccation-related protein PCC13-62 precursor [Zea mays]
comp40189_c0_seq2	-2.82064	-
comp53450_c0_seq1	-2.8246	polyprotein [Pyropia yezoensis]
comp42516_c0_seq1	-2.83117	-
comp229318_c0_seq1	-2.83117	-
comp229804_c0_seq1	-2.83117	1,4-alpha-glucan branching enzyme II [Volvox carteri f. nagariensis]
comp228423_c0_seq1	-2.83117	Protease-associated (PA) RING/U-box zinc finger family protein [Arabidopsis thaliana]
comp57071_c0_seq1	-2.83117	-
comp206104_c0_seq1	-2.83117	-
comp21890_c0_seq1	-2.83117	-
comp348177_c0_seq1	-2.83117	protein serine/threonine phosphatase 2C [Coccomyxa subellipsoidea C-169]
comp29975_c0_seq1	-2.83117	Cytochrome P450 likeTBP [Medicago truncatula]
comp160686_c0_seq1	-2.83117	PREDICTED: 40S ribosomal protein S17-4-like [Solanum lycopersicum]
comp216209_c0_seq1	-2.83117	-
comp192158_c0_seq1	-2.83117	-
comp243329_c0_seq1	-2.83117	-
comp21727_c0_seq2	-2.83117	Arf1_5/ArfA-family small GTPase [Physcomitrella patens subsp. patens]
comp157253_c0_seq1	-2.83117	zinc-containing alcohol dehydrogenase family protein [Polytomella sp. Pringsheim 198.80]
comp51747_c0_seq11	-2.83369	flagellar associated protein, transcriptional coactivator-like protein [Chlamydomonas reinhardtii]
comp14453_c0_seq1	-2.83689	gamma-glutamylcysteine synthetase [Chlamydomonas reinhardtii]
comp22129_c0_seq1	-2.84422	ribosomal protein S7, component of cytosolic 80S ribosome and 40S small subunit [Chlamydomonas reinhardtii]
comp192084_c0_seq1	-2.84422	-
comp13710_c0_seq1	-2.84422	PREDICTED: microsomal glutathione S-transferase 3-like [Setaria italica]
comp56227_c0_seq4	-2.84747	-
comp124801_c0_seq1	-2.84978	Temperature-induced lipocalin [Medicago truncatula]
comp20650_c0_seq1	-2.85152	hypothetical protein VOLCADRAFT_120618 [Volvox carteri f. nagariensis]
comp103435_c0_seq1	-2.85286	Cytochrome P450 likeTBP [Medicago truncatula]
comp42061_c0_seq1	-2.85482	-
comp228567_c0_seq1	-2.86359	-
comp18419_c0_seq1	-2.86359	-
comp149008_c0_seq1	-2.86359	RNA binding protein [Chlamydomonas reinhardtii]
comp37368_c0_seq1	-2.86864	Transmembrane protein 8B [Medicago truncatula]
comp113922_c0_seq1	-2.86924	12-oxophytodienoic acid reductase 1-A4du [Triticum durum]
comp49012_c0_seq1	-2.8754	Cell wall-associated hydrolase [Medicago truncatula]
comp142644_c0_seq1	-2.87726	GTP binding protein TypA [Chlamydomonas reinhardtii]
comp45598_c0_seq1	-2.87726	PREDICTED: transcription factor bHLH70-like [Glycine max]
comp177109_c0_seq1	-2.87726	biotin carboxylase [Mychonastes zofingiensis]
comp36877_c0_seq1	-2.88046	starch phosphorylase [Chlamydomonas reinhardtii]
comp228289_c0_seq1	-2.8827	-
comp43391_c0_seq2	-2.8827	actin [Chlamydomonas reinhardtii]
comp41057_c0_seq1	-2.8827	alpha-tubulin [Lonicera japonica]
comp26732_c0_seq1	-2.8827	riboflavin biosynthesis p, partial [Coccomyxa subellipsoidea C-169]
comp43563_c0_seq1	-2.8953	polyubiquitin [Cicer arietinum]
comp289341_c0_seq1	-2.8953	-
comp232390_c0_seq1	-2.8953	-
comp101377_c0_seq1	-2.8953	-
comp270668_c0_seq1	-2.8953	-
comp247426_c0_seq1	-2.8953	-
comp29517_c0_seq1	-2.8953	PREDICTED: ranBP2-type zinc finger protein At1g67325-like isoform X2 [Cicer arietinum]
comp226595_c0_seq1	-2.8953	-
comp35074_c0_seq2	-2.8953	calreticulin 2, calcium-binding protein [Chlamydomonas reinhardtii]
comp43580_c0_seq1	-2.8953	Beta-galactosidase [Medicago truncatula]
comp142163_c0_seq1	-2.8953	thioredoxin reductase [Emiliania huxleyi CCMP1516]
comp37011_c0_seq1	-2.90156	Os03g0234200 [Oryza sativa Japonica Group]
comp68084_c0_seq1	-2.90225	protein with peroxisomal targeting peptide [Thalassiosira pseudonana CCMP1335]
comp35875_c0_seq1	-2.9109	senescence-associated protein-like [Pfiesteria piscicida]
comp43063_c0_seq2	-2.9109	unknow protein [Oryza sativa Japonica Group]
comp16588_c0_seq1	-2.9109	-
comp4817_c0_seq1	-2.92017	-
comp175216_c0_seq1	-2.92017	-
comp36687_c0_seq1	-2.92452	GroES-like protein [Coccomyxa subellipsoidea C-169]
comp42812_c0_seq2	-2.92633	PREDICTED: pyruvate dehydrogenase E1 component subunit alpha-like [Solanum lycopersicum]
comp180809_c0_seq1	-2.9307	RAN binding protein, RANBP1 [Chlamydomonas reinhardtii]
comp183394_c0_seq1	-2.9307	-
comp143690_c0_seq1	-2.9307	soluble inorganic pyrophosphatase [Chlamydomonas reinhardtii]
comp37239_c0_seq1	-2.93398	-
comp50173_c0_seq2	-2.93652	-
comp168362_c0_seq1	-2.93855	PREDICTED: phosphatidylglycerol/phosphatidylinositol transfer protein-like [Fragaria vesca subsp. vesca]
comp15187_c0_seq1	-2.93855	fasciclin-like protein [Chlamydomonas reinhardtii]
comp124242_c0_seq1	-2.94463	-
comp25680_c0_seq1	-2.94947	-
comp22332_c0_seq1	-2.9567	-
comp51465_c0_seq3	-2.9567	NAD(P)-binding protein [Coccomyxa subellipsoidea C-169]
comp3381_c0_seq1	-2.9567	hypothetical protein EMIHUDRAFT_79785 [Emiliania huxleyi CCMP1516]
comp313965_c0_seq1	-2.9567	-
comp246578_c0_seq1	-2.9567	-
comp29364_c0_seq1	-2.9567	ribosomal protein S2 component of cytosolic 80S ribosome and 40S small subunit [Coccomyxa subellipsoidea C-169]
comp227541_c0_seq1	-2.9567	-
comp131322_c0_seq1	-2.9567	-
comp185094_c0_seq1	-2.9567	-
comp286615_c0_seq1	-2.9567	armadillo/beta-catenin repeat family protein [Coccomyxa subellipsoidea C-169]
comp215741_c0_seq1	-2.9567	-
comp183204_c0_seq1	-2.9567	-
comp23977_c0_seq1	-2.9567	Ribosomal protein S10 [Medicago truncatula]
comp29054_c0_seq1	-2.96952	soluble starch synthase III [Chlamydomonas reinhardtii]
comp35928_c0_seq1	-2.97462	bifunctional GTP cyclohydrolase [Chlamydomonas reinhardtii]
comp24663_c0_seq1	-2.97462	hypothetical protein CHLNCDRAFT_133235 [Chlorella variabilis]
comp16825_c0_seq1	-2.97978	-
comp46986_c0_seq1	-2.98223	ZIP transporter [Populus trichocarpa]
comp126745_c0_seq1	-2.9849	-
comp217061_c0_seq1	-2.99232	PREDICTED: transcription factor BIM2-like [Fragaria vesca subsp. vesca]
comp176475_c0_seq1	-2.99232	-
comp40317_c0_seq2	-2.99232	PREDICTED: protein LURP-one-related 15-like [Cicer arietinum]
comp22893_c0_seq1	-2.99773	-
comp219069_c0_seq1	-3.00109	iron-sulfur cluster assembly protein [Chlamydomonas reinhardtii]
comp39025_c0_seq1	-3.00109	PREDICTED: gamma-glutamyltranspeptidase 1-like [Cucumis sativus]
comp183217_c0_seq1	-3.00109	PGPD14 protein [Coccomyxa subellipsoidea C-169]
comp35095_c0_seq2	-3.00561	FMN-linked oxidoreductase [Coccomyxa subellipsoidea C-169]
comp25204_c0_seq1	-3.00733	Mov34-domain-containing protein [Coccomyxa subellipsoidea C-169]
comp88766_c0_seq1	-3.00733	photosystem I reaction center subunit V [Chlamydomonas reinhardtii]
comp93174_c0_seq1	-3.00733	-
comp61681_c0_seq1	-3.01009	-
comp210268_c0_seq1	-3.01559	-
comp15320_c0_seq2	-3.01559	ribosomal protein S27a, component of cytosolic 80S ribosome and 40S small subunit [Chlamydomonas reinhardtii]
comp41335_c0_seq1	-3.01559	protection of telomeres 1 protein [Helianthus argophyllus]
comp38573_c0_seq1	-3.01559	chloroplast heat shock protein 70-2, partial [Genlisea aurea]
comp317318_c0_seq1	-3.01559	-
comp188661_c0_seq1	-3.01559	-
comp31788_c0_seq1	-3.01559	protection of telomeres 1 protein [Populus trichocarpa]
comp183326_c0_seq1	-3.01559	VcCcm1 [Volvox carteri]
comp147633_c0_seq1	-3.01559	-
comp244964_c0_seq1	-3.01559	PREDICTED: NADP-dependent malic enzyme-like, partial [Cucumis sativus]
comp24509_c0_seq1	-3.01559	-
comp21270_c0_seq1	-3.02279	-
comp21456_c0_seq1	-3.02709	cobalamin-independent methionine synthase [Coccomyxa subellipsoidea C-169]
comp43188_c0_seq1	-3.03305	pyridine nucleotide-disulfide oxidoreductase family protein [Arabidopsis lyrata subsp. lyrata]
comp42300_c0_seq1	-3.03351	methyltransferase [Chlamydomonas reinhardtii]
comp56180_c0_seq15	-3.03491	asparagine synthetase [Asparagus officinalis]
comp25001_c0_seq1	-3.03762	glutathione S-transferase [Coccomyxa subellipsoidea C-169]
comp177755_c0_seq1	-3.04416	eukaryotic release factor 1 [Chlamydomonas reinhardtii]
comp40429_c0_seq1	-3.04416	40S ribosomal protein S4 [Cyanidioschyzon merolae strain 10D]
comp21440_c0_seq1	-3.04416	histone H2B (ISS) [Ostreococcus tauri]
comp14086_c0_seq1	-3.04416	mono-or diacylglycerol acyltransferase type 2 [Ectocarpus siliculosus]
comp273702_c0_seq1	-3.05356	-
comp111385_c0_seq1	-3.06361	-
comp203746_c0_seq1	-3.06522	-
comp42913_c0_seq1	-3.06821	NAC domain protein, IPR003441 [Theobroma cacao]
comp275308_c0_seq1	-3.07218	-
comp25784_c0_seq1	-3.07218	Gpr1 family protein (ISS) [Ostreococcus tauri]
comp186529_c0_seq1	-3.07218	40S ribosomal protein S5 [Zea mays]
comp30591_c0_seq1	-3.07218	flagellar associated protein [Chlamydomonas reinhardtii]
comp201788_c0_seq1	-3.07218	-
comp153508_c0_seq1	-3.08598	-
comp159466_c0_seq1	-3.08598	Os03g0595300 [Oryza sativa Japonica Group]
comp35656_c0_seq1	-3.08598	PREDICTED: heat shock protein 83-like isoform 2 [Solanum lycopersicum]
comp99432_c0_seq1	-3.09055	light-harvesting chlorophyll-a/b binding protein Lhca3 [Chlamydomonas incerta]
comp249014_c0_seq1	-3.0942	-
comp86931_c0_seq1	-3.09718	-
comp143077_c0_seq1	-3.09966	-
comp55498_c0_seq2	-3.09966	-
comp29310_c0_seq1	-3.10053	Ycf68 [Medicago truncatula]
comp23837_c0_seq1	-3.10354	-
comp143485_c0_seq1	-3.10645	-
comp42380_c0_seq1	-3.10645	PREDICTED: desiccation-related protein PCC13-62-like [Vitis vinifera]
comp68074_c0_seq1	-3.1087	-
comp207109_c0_seq1	-3.12662	-
comp76951_c0_seq1	-3.12662	-
comp230296_c0_seq1	-3.12662	-
comp22921_c0_seq1	-3.12662	-
comp216410_c0_seq1	-3.12662	POZ domain-containing protein [Coccomyxa subellipsoidea C-169]
comp41626_c0_seq1	-3.12662	ORF64d [Pinus koraiensis]
comp294658_c0_seq1	-3.12662	-
comp192008_c0_seq1	-3.12662	PREDICTED: probable LRR receptor-like serine/threonine-protein kinase At1g51880-like [Fragaria vesca subsp. vesca]
comp371656_c0_seq1	-3.12662	glutamine synthetase [Chlamydomonas reinhardtii]
comp235682_c0_seq1	-3.12662	-
comp212928_c0_seq1	-3.12662	-
comp41930_c0_seq1	-3.12662	-
comp316131_c0_seq1	-3.12662	-
comp186572_c0_seq1	-3.12662	ATP-energized ABC transporter [Volvox carteri f. nagariensis]
comp242367_c0_seq1	-3.12662	PREDICTED: cysteine proteinase inhibitor 2-like [Setaria italica]
comp96078_c0_seq1	-3.12662	-
comp314899_c0_seq1	-3.12662	-
comp165698_c0_seq1	-3.14934	nucleolar protein, structural component of H/ACA snoRNPs [Chlamydomonas reinhardtii]
comp42427_c0_seq1	-3.1531	Hemoglobin 1, GLB1,NSHB1,ATGLB1,HB1 [Theobroma cacao]
comp29781_c0_seq1	-3.15833	sulfiredoxin [Chlamydomonas reinhardtii]
comp129471_c0_seq1	-3.17909	-
comp29322_c0_seq1	-3.17909	atpF gene product (chloroplast) [Ricinus communis]
comp28532_c0_seq1	-3.17909	isopropylmalate dehydratase, small subunit [Chlamydomonas reinhardtii]
comp168851_c0_seq1	-3.17909	-
comp182871_c0_seq1	-3.17909	-
comp14152_c0_seq1	-3.17909	Cr2141 [Catharanthus roseus]
comp54763_c0_seq8	-3.19009	-
comp78474_c0_seq1	-3.19374	light-harvesting chlorophyll-a/b binding protein Lhca2 [Chlamydomonas incerta]
comp27373_c0_seq2	-3.20463	PREDICTED: cleavage and polyadenylation specificity factor CPSF30-like [Vitis vinifera]
comp172484_c0_seq1	-3.20463	-
comp8906_c0_seq2	-3.20463	malate dehydrogenase [Coccomyxa subellipsoidea C-169]
comp42754_c0_seq2	-3.20463	-
comp3613_c0_seq1	-3.20463	OSJNBa0057M08.11 [Oryza sativa Japonica Group]
comp244162_c0_seq1	-3.20463	-
comp367304_c0_seq1	-3.20463	-
comp314605_c0_seq1	-3.20463	-
comp9752_c0_seq1	-3.20463	PREDICTED: COBW domain-containing protein 2-like [Solanum lycopersicum]
comp288079_c0_seq1	-3.20463	-
comp262506_c0_seq1	-3.20463	Zn-finger protein, CCCH type [Chlamydomonas reinhardtii]
comp28929_c0_seq1	-3.20463	thylakoid membrane protein [Volvox carteri f. nagariensis]
comp161771_c0_seq1	-3.20463	plastid-specific ribosomal protein 6 [Chlamydomonas reinhardtii]
comp127001_c0_seq1	-3.20463	unknow protein [Oryza sativa Japonica Group]
comp110885_c0_seq1	-3.21543	-
comp246485_c0_seq1	-3.21973	heat shock protein 70E [Chlamydomonas reinhardtii]
comp182883_c0_seq1	-3.22972	phosphoglycerate kinase precursor [Coccomyxa subellipsoidea C-169]
comp48353_c0_seq1	-3.22972	PREDICTED: disease resistance response protein 206-like [Solanum lycopersicum]
comp47969_c0_seq1	-3.22972	-
comp11664_c0_seq1	-3.22972	RNA polymerase alpha subunit [Gossypium barbadense]
comp285741_c0_seq1	-3.22972	cysteine proteinase [Coccomyxa subellipsoidea C-169]
comp148621_c0_seq1	-3.22972	cysteine protease [Volvox carteri f. nagariensis]
comp80528_c0_seq1	-3.22972	chloroplast light-harvesting chlorophyll-a/b binding protein [Chlamydomonas incerta]
comp263830_c0_seq1	-3.22972	-
comp135097_c0_seq1	-3.23233	thioredoxin [Volvox carteri f. nagariensis]
comp99686_c0_seq1	-3.23556	-
comp143708_c0_seq1	-3.23681	-
comp213700_c0_seq1	-3.2421	predicted protein [Chlamydomonas reinhardtii]
comp42258_c0_seq1	-3.24621	ATP synthase beta chain, mitochondrial precursor [Polytomella sp. Pringsheim 198.80]
comp152146_c0_seq1	-3.24621	glutathione s-transferase [Thalassiosira pseudonana CCMP1335]
comp22143_c0_seq1	-3.24948	60S ribosomal protein L11 [Triticum urartu]
comp35485_c0_seq2	-3.2503	Aldo/keto reductase [Coccomyxa subellipsoidea C-169]
comp27368_c0_seq1	-3.25216	-
comp27141_c0_seq1	-3.26309	hypothetical protein CHLNCDRAFT_145468 [Chlorella variabilis]
comp131042_c0_seq1	-3.26829	-
comp193537_c0_seq1	-3.27863	translation machinery associated TMA7 [Arabidopsis thaliana]
comp15632_c0_seq1	-3.27863	senescence-associated protein [Micromonas pusilla CCMP1545]
comp124792_c0_seq1	-3.27863	P-loop containing nucleoside triphosphate hydrolase protein [Coccomyxa subellipsoidea C-169]
comp278935_c0_seq1	-3.27863	PAP2/haloperoxidase-like protein [Chondrus crispus]
comp28887_c0_seq1	-3.27863	60S ribosomal protein L27 [Phytophthora infestans T30-4]
comp264182_c0_seq1	-3.27863	pyruvate kinase [Chlamydomonas reinhardtii]
comp230981_c0_seq1	-3.27863	Six-hairpin glycosidase [Coccomyxa subellipsoidea C-169]
comp206874_c0_seq1	-3.27863	-
comp115290_c0_seq1	-3.27863	light-harvesting chlorophyll-a/b binding protein Lhca5 [Chlamydomonas incerta]
comp260916_c0_seq1	-3.27863	-
comp216504_c0_seq1	-3.27863	-
comp26955_c0_seq1	-3.27863	-
comp317533_c0_seq1	-3.27863	-
comp327391_c0_seq1	-3.27863	acyl-CoA-binding protein [Coccomyxa subellipsoidea C-169]
comp123716_c0_seq1	-3.27863	light harvesting complex a [Volvox carteri]
comp45762_c0_seq1	-3.27863	-
comp24398_c0_seq2	-3.27863	PREDICTED: riboflavin biosynthesis protein RibD-like [Glycine max]
comp369179_c0_seq1	-3.27863	serine decarboxylase [Volvox carteri f. nagariensis]
comp201563_c0_seq1	-3.27863	-
comp20565_c0_seq1	-3.28662	PREDICTED: glutathionyl-hydroquinone reductase YqjG-like [Fragaria vesca subsp. vesca]
comp167381_c0_seq1	-3.29655	-
comp60806_c0_seq1	-3.2994	pirin-related protein [Galdieria sulphuraria]
comp42693_c0_seq1	-3.31276	Generic methyltransferase (ISS) [Ostreococcus tauri]
comp43528_c0_seq1	-3.31425	-
comp135005_c0_seq1	-3.31425	-
comp25738_c0_seq1	-3.32357	LEDI-3 protein [Coccomyxa subellipsoidea C-169]
comp41402_c0_seq1	-3.32593	-
comp125859_c0_seq1	-3.32593	ribosomal protein S25, component of cytosolic 80S ribosome and 40S small subunit [Chlamydomonas reinhardtii]
comp258916_c0_seq1	-3.32593	FAS1 domain-containing protein [Coccomyxa subellipsoidea C-169]
comp50146_c0_seq1	-3.32593	-
comp137496_c0_seq1	-3.33367	Glyoxylate reductase 1 [Theobroma cacao]
comp37284_c0_seq1	-3.33521	40S ribosomal protein S3a-2 [Saprolegnia diclina VS20]
comp128145_c0_seq1	-3.33521	-
comp42765_c0_seq1	-3.34902	RNA polymerase beta'' subunit (chloroplast) [Gossypium darwinii]
comp226332_c0_seq1	-3.34902	CW80Cd404 protein [Chlamydomonas sp. W80]
comp226943_c0_seq1	-3.34902	-
comp213040_c0_seq1	-3.34902	-
comp314387_c0_seq1	-3.34902	glutathione-s-transferase (ISS) [Ostreococcus tauri]
comp223137_c0_seq1	-3.34902	-
comp19084_c0_seq2	-3.34902	-
comp254692_c0_seq1	-3.34902	-
comp216088_c0_seq1	-3.34902	-
comp14210_c0_seq1	-3.34902	-
comp214527_c0_seq1	-3.34902	-
comp278883_c0_seq1	-3.34902	hypothetical protein CHLNCDRAFT_143218 [Chlorella variabilis]
comp32168_c0_seq1	-3.35176	glucose-6-phosphate dehydrogenase 1 [Coccomyxa subellipsoidea C-169]
comp36478_c0_seq2	-3.35663	carbamoyl phosphate synthase, small subunit [Chlamydomonas reinhardtii]
comp152151_c0_seq1	-3.36269	hypothetical protein COCSUDRAFT_65150 [Coccomyxa subellipsoidea C-169]
comp115757_c0_seq1	-3.36609	6-phosphogluconolactonase-like protein [Coccomyxa subellipsoidea C-169]
comp62935_c0_seq1	-3.37103	glutathione S-transferase [Chlamydomonas reinhardtii]
comp143903_c0_seq1	-3.37174	-
comp134824_c0_seq1	-3.37174	-
comp160512_c0_seq1	-3.37174	-
comp44503_c0_seq1	-3.38966	6-phosphogluconate dehydrogenase, decarboxylating [Chlamydomonas reinhardtii]
comp38_c0_seq1	-3.38966	Phosphatidylinositol transfer protein PDR16 and related proteins (ISS) [Ostreococcus tauri]
comp211497_c0_seq1	-3.38966	-
comp16609_c0_seq1	-3.40148	Metallocarboxypeptidase inhibitor [Medicago truncatula]
comp184144_c0_seq1	-3.41613	-
comp34753_c0_seq1	-3.41613	PREDICTED: 60S ribosomal protein L7a-like [Cucumis sativus]
comp192338_c0_seq1	-3.41613	-
comp214671_c0_seq1	-3.41613	-
comp136483_c0_seq1	-3.41613	-
comp426308_c0_seq1	-3.41613	-
comp197329_c0_seq1	-3.41613	PREDICTED: probable long-chain-alcohol O-fatty-acyltransferase 3-like [Solanum lycopersicum]
comp217878_c0_seq1	-3.41613	-
comp268155_c0_seq1	-3.41613	-
comp165509_c0_seq1	-3.41613	rps9 [Hemiselmis andersenii]
comp192397_c0_seq1	-3.41613	CAMP-regulated phosphoprotein 19-related protein isoform 2 [Theobroma cacao]
comp116157_c0_seq1	-3.41613	light harvesting complex a protein [Volvox carteri f. nagariensis]
comp38629_c0_seq1	-3.41613	Nucleotide-sugar transporter family protein isoform 3 [Theobroma cacao]
comp212674_c0_seq1	-3.41613	-
comp24928_c0_seq1	-3.41613	NADPH dependent thioredoxin reductase [Volvox carteri f. nagariensis]
comp20782_c0_seq1	-3.41613	-
comp349212_c0_seq1	-3.41613	-
comp43705_c0_seq2	-3.42618	-
comp46550_c0_seq1	-3.43243	HSP70-interacting protein 1 isoform 1 [Theobroma cacao]
comp140282_c0_seq1	-3.44051	hypothetical protein COCSUDRAFT_57969 [Coccomyxa subellipsoidea C-169]
comp59683_c0_seq1	-3.44308	glutaredoxin, CPYC type [Chlamydomonas reinhardtii]
comp175386_c0_seq1	-3.44855	predicted protein [Chlamydomonas reinhardtii]
comp29409_c0_seq1	-3.4539	peptide methionine-S-sulfoxide reductase [Chlamydomonas reinhardtii]
comp4067_c0_seq1	-3.4592	6-phosphogluconate dehydrogenase, decarboxylating [Chlamydomonas reinhardtii]
comp19111_c0_seq1	-3.46676	thioredoxin [Coccomyxa subellipsoidea C-169]
comp197407_c0_seq1	-3.46766	3'(2'),5'-bisphosphate nucleotidase [Chlamydomonas reinhardtii]
comp253303_c0_seq1	-3.46766	glutamine synthetase [Coccomyxa subellipsoidea C-169]
comp71315_c0_seq1	-3.47327	-
comp29977_c0_seq1	-3.47421	L-ascorbate peroxidase [Volvox carteri f. nagariensis]
comp42094_c0_seq1	-3.48026	membrane transporter [Chlamydomonas reinhardtii]
comp32921_c0_seq1	-3.48026	-
comp123016_c0_seq1	-3.48026	1,4-alpha-glucan branching enzyme II [Volvox carteri f. nagariensis]
comp252009_c0_seq1	-3.48026	RNA binding protein [Chlamydomonas reinhardtii]
comp168730_c0_seq1	-3.48026	-
comp41905_c0_seq1	-3.48026	-
comp213024_c0_seq1	-3.48026	-
comp90632_c0_seq1	-3.48721	-
comp279235_c0_seq1	-3.49275	-
comp177508_c0_seq1	-3.49275	S-adenosyl-L-methionine-dependent methyltransferase [Coccomyxa subellipsoidea C-169]
comp193234_c0_seq1	-3.49275	protochlorophyllide reductase [Galdieria sulphuraria]
comp52413_c0_seq1	-3.49758	truncated hemoglobin 4 [Chlamydomonas reinhardtii]
comp31425_c0_seq1	-3.50102	ribosomal protein S4 component of cytosolic 80S ribosome and 40S small subunit [Coccomyxa subellipsoidea C-169]
comp33431_c0_seq1	-3.50616	gamma-glutamyl hydrolase [Chlamydomonas reinhardtii]
comp33202_c0_seq1	-3.50787	Hypothetical leucine rich repeat protein [Ectocarpus siliculosus]
comp43318_c0_seq2	-3.51373	dehydroascorbate reductase [Chlamydomonas reinhardtii]
comp95343_c0_seq1	-3.52438	-
comp37301_c0_seq3	-3.52959	Serine protease inhibitor [Theobroma cacao]
comp30104_c0_seq2	-3.54166	PREDICTED: desumoylating isopeptidase 1-like isoform 1 [Cucumis sativus]
comp7916_c0_seq1	-3.54166	-
comp124768_c0_seq1	-3.54166	-
comp41676_c0_seq1	-3.54166	-
comp24953_c0_seq1	-3.54166	-
comp327870_c0_seq1	-3.54166	-
comp24235_c0_seq1	-3.54166	60S ribosomal protein L36 [Wolffia australiana]
comp137301_c0_seq1	-3.54166	omega-6-FAD, chloroplast isoform [Volvox carteri f. nagariensis]
comp24738_c0_seq1	-3.54166	-
comp37026_c0_seq1	-3.54166	ATP synthase subunit alpha [Medicago truncatula]
comp59746_c0_seq1	-3.56043	PREDICTED: CDGSH iron-sulfur domain-containing protein 2-like [Solanum lycopersicum]
comp28341_c0_seq1	-3.56132	Mitochondrial protein, putative [Medicago truncatula]
comp70599_c0_seq1	-3.5645	glutathione s-transferase [Thalassiosira pseudonana CCMP1335]
comp127560_c0_seq1	-3.57141	PREDICTED: 60S ribosomal protein L7-4-like isoform X1 [Cicer arietinum]
comp55701_c0_seq1	-3.58015	PREDICTED: probable urea active transporter 1 [Vitis vinifera]
comp232094_c0_seq1	-3.58119	threonine synthase [Coccomyxa subellipsoidea C-169]
comp192697_c0_seq1	-3.58119	-
comp33921_c0_seq1	-3.58897	flagellar associated protein [Chlamydomonas reinhardtii]
comp40907_c0_seq1	-3.59113	DUF924-domain-containing protein [Coccomyxa subellipsoidea C-169]
comp54768_c0_seq1	-3.59487	nitrate transporter2.5 [Arabidopsis thaliana]
comp28389_c0_seq1	-3.60056	calmodulin-like protein [Datura metel]
comp10643_c0_seq1	-3.60056	mitochondrial NADH dehydrogenase [Chlamydomonas reinhardtii]
comp45857_c0_seq1	-3.60056	-
comp26402_c0_seq1	-3.60056	Ribosomal protein S11 family protein isoform 1 [Theobroma cacao]
comp25761_c0_seq1	-3.60359	-
comp26490_c0_seq1	-3.60579	HPP family protein+B94, partial [Coccomyxa subellipsoidea C-169]
comp14210_c1_seq1	-3.61143	-
comp24388_c0_seq1	-3.61491	Metallo-beta-lactamase family protein isoform 1 [Theobroma cacao]
comp47976_c0_seq1	-3.61743	Jasmonic acid carboxyl methyltransferase [Theobroma cacao]
comp204214_c0_seq1	-3.61966	-
comp230838_c0_seq1	-3.61966	Os05g0524600 [Oryza sativa Japonica Group]
comp26040_c0_seq1	-3.62508	Os03g0306800 [Oryza sativa Japonica Group]
comp192197_c0_seq1	-3.62912	transcription factor NF-E2 homolog [Chlorella vulgaris]
comp65040_c0_seq1	-3.64701	-
comp51645_c0_seq1	-3.64996	PREDICTED: 3-ketodihydrosphingosine reductase-like [Solanum lycopersicum]
comp152116_c0_seq1	-3.65714	40S ribosomal protein S10 [Phytophthora infestans T30-4]
comp220481_c0_seq1	-3.65714	-
comp21839_c0_seq1	-3.66559	methionine sulfoxide reductase B [Coccomyxa subellipsoidea C-169]
comp27919_c0_seq1	-3.67014	monodehydroascorbate reductase [Coccomyxa subellipsoidea C-169]
comp46568_c0_seq1	-3.67094	hypothetical protein PRUPE_ppa007328mg [Prunus persica]
comp59741_c0_seq1	-3.67532	expressed protein [Chlorella variabilis]
comp35525_c0_seq1	-3.6778	catalytic LigB subunit OF aromatic ring-opening dioxygenase [Micromonas sp. RCC299]
comp6964_c0_seq1	-3.67917	14-3-3 protein [Coccomyxa subellipsoidea C-169]
comp120768_c0_seq1	-3.67917	-
comp27895_c0_seq1	-3.68462	NAD(P)-binding protein [Coccomyxa subellipsoidea C-169]
comp221373_c0_seq1	-3.69366	selenoprotein U [Chlamydomonas reinhardtii]
comp46889_c0_seq2	-3.70086	NADH dehydrogenase subunit 7 [Brassica napus]
comp22545_c0_seq1	-3.71159	PREDICTED: cytosolic Fe-S cluster assembly factor NUBP1 homolog [Cucumis sativus]
comp203396_c0_seq1	-3.71159	-
comp37868_c0_seq3	-3.71159	profilin [Micromonas sp. RCC299]
comp176052_c0_seq1	-3.71159	-
comp241139_c0_seq1	-3.71159	-
comp217986_c0_seq1	-3.71159	-
comp94286_c0_seq1	-3.72929	-
comp175396_c0_seq1	-3.73806	-
comp28019_c0_seq1	-3.74836	glutathione reductase [Chlamydomonas sp. ICE-L]
comp16900_c0_seq1	-3.75371	selenoprotein [Aureococcus anophagefferens]
comp60230_c0_seq1	-3.75936	malate dehydrogenase, cytoplasmic [Chlorella variabilis]
comp356362_c0_seq1	-3.76405	AAA-type ATPase [Galdieria sulphuraria]
comp183124_c0_seq1	-3.76405	-
comp242056_c0_seq1	-3.76405	-
comp22484_c0_seq1	-3.76405	PREDICTED: uncharacterized LOC101218393 [Cucumis sativus]
comp21563_c0_seq1	-3.76405	PREDICTED: ABC transporter G family member 22-like [Cucumis sativus]
comp189943_c0_seq1	-3.76405	-
comp202371_c0_seq1	-3.78959	-
comp53412_c0_seq2	-3.80287	6-phosphogluconate dehydrogenase, decarboxylating [Chlamydomonas reinhardtii]
comp16991_c0_seq1	-3.80701	-
comp127029_c0_seq1	-3.81468	nucleoside diphosphate kinase [Volvox carteri f. nagariensis]
comp3831_c0_seq2	-3.81468	caltractin [Micromonas pusilla CCMP1545]
comp27713_c0_seq1	-3.81468	-
comp268738_c0_seq1	-3.81468	-
comp37279_c0_seq1	-3.82177	-
comp69345_c0_seq1	-3.8256	expressed protein [Chlorella variabilis]
comp36437_c0_seq1	-3.83117	Rpl14, partial (chloroplast) [Pera bumeliifolia]
comp214995_c0_seq1	-3.83117	hypothetical protein SDRG_06448 [Saprolegnia diclina VS20]
comp2327_c0_seq1	-3.83117	Chaperone DnaJ-domain superfamily protein isoform 2 [Theobroma cacao]
comp36783_c0_seq2	-3.84582	DOMON domain-containing protein / dopamine beta-monooxygenase N-terminal domain-containing protein [Theobroma cacao]
comp202581_c0_seq1	-3.86359	-
comp287680_c0_seq1	-3.86359	-
comp30337_c0_seq1	-3.86359	leucine-rich repeat protein kinase-like protein [Arabidopsis thaliana]
comp316165_c0_seq1	-3.86359	-
comp27221_c0_seq1	-3.86359	-
comp287013_c0_seq1	-3.86359	PREDICTED: C2 domain-containing protein At1g63220-like isoform 1 [Fragaria vesca subsp. vesca]
comp210783_c0_seq1	-3.86359	ribosomal protein S11, partial [Syngonanthus chrysanthus]
comp4034_c0_seq1	-3.86359	-
comp40815_c0_seq1	-3.86359	FKBP-type peptidyl-prolyl cis-trans isomerase family protein [Theobroma cacao]
comp462051_c0_seq1	-3.86359	LEDI-5a protein [Lithospermum erythrorhizon]
comp365638_c0_seq1	-3.86359	-
comp187520_c0_seq1	-3.86359	G protein beta subunit-like polypeptide [Chlamydomonas incerta]
comp4430_c0_seq1	-3.86359	oxidoreductase htatip2-like protein [Phytophthora infestans T30-4]
comp43362_c0_seq1	-3.86359	myo-inositol-1-phosphate synthase, partial [Coccomyxa subellipsoidea C-169]
comp20667_c0_seq1	-3.86359	3-ketoacyl-acyl carrier protein synthase III, III isoform 2 [Theobroma cacao]
comp36911_c1_seq1	-3.86359	NOP56-like pre RNA processing ribonucleoprotein isoform 1 [Theobroma cacao]
comp27968_c0_seq1	-3.86359	-
comp230200_c0_seq1	-3.86359	-
comp288325_c0_seq1	-3.86359	-
comp216092_c0_seq1	-3.86359	cell division control protein 48 [Phytophthora infestans T30-4]
comp323655_c0_seq1	-3.86359	-
comp29043_c0_seq1	-3.86359	-
comp241982_c0_seq1	-3.86359	RRNA intron-encoded homing endonuclease [Medicago truncatula]
comp5626_c0_seq1	-3.86359	Vacuolar proton ATPase A3 isoform 1 [Theobroma cacao]
comp7853_c0_seq1	-3.86359	large subunit ribosomal protein L22e [Nannochloropsis gaditana CCMP526]
comp361650_c0_seq1	-3.86359	flagellar associated protein, tubulin tyrosine ligase-like protein [Chlamydomonas reinhardtii]
comp26081_c0_seq1	-3.86359	ARM repeat superfamily protein [Theobroma cacao]
comp320775_c0_seq1	-3.86359	-
comp38850_c0_seq1	-3.86359	Cullin-4B isoform 1 [Theobroma cacao]
comp169416_c0_seq1	-3.86359	CONSTANS-like protein [Solanum tuberosum]
comp250303_c0_seq1	-3.86359	-
comp355123_c0_seq1	-3.86359	-
comp395347_c0_seq1	-3.86359	TIP49-domain-containing protein [Coccomyxa subellipsoidea C-169]
comp304641_c0_seq1	-3.86359	-
comp240488_c0_seq1	-3.86359	-
comp29_c0_seq2	-3.86359	-
comp24723_c0_seq1	-3.87424	RNA-binding protein [Chlamydomonas reinhardtii]
comp13856_c0_seq1	-3.88129	superoxide dismutase [Mn] [Chlamydomonas reinhardtii]
comp47950_c0_seq1	-3.89006	lipid transfer protein [Gossypium hirsutum]
comp97176_c0_seq1	-3.8953	light-harvesting protein of photosystem I [Volvox carteri f. nagariensis]
comp17837_c0_seq1	-3.9109	-
comp191854_c0_seq1	-3.9109	-
comp222567_c0_seq1	-3.9109	-
comp35850_c0_seq1	-3.9109	Galactose oxidase/kelch repeat superfamily protein isoform 2 [Theobroma cacao]
comp43176_c0_seq1	-3.92633	ser/thr kinase [Chlamydomonas reinhardtii]
comp106598_c0_seq1	-3.94159	terpenoid synthase [Coccomyxa subellipsoidea C-169]
comp53572_c0_seq1	-3.94276	Os12g0502800 [Oryza sativa Japonica Group]
comp52253_c0_seq21	-3.94642	PREDICTED: 60S ribosomal protein L6-like [Fragaria vesca subsp. vesca]
comp3143_c0_seq1	-3.9567	Os02g0658300 [Oryza sativa Japonica Group]
comp1565_c0_seq1	-3.9567	PREDICTED: ABSCISIC ACID-INSENSITIVE 5-like protein 5-like [Vitis vinifera]
comp7788_c0_seq1	-3.9567	Pyrimidine 2 isoform 2 [Theobroma cacao]
comp421925_c0_seq1	-3.9567	-
comp316032_c0_seq1	-3.9567	hypothetical protein VOLCADRAFT_89901 [Volvox carteri f. nagariensis]
comp194629_c0_seq1	-3.9567	chlorophyll a/b-binding protein [Coccomyxa subellipsoidea C-169]
comp226325_c0_seq1	-3.9567	EsV-1-116 [Ectocarpus siliculosus]
comp237174_c0_seq1	-3.9567	mitochondrial cytochrome c oxidase subunit 4, 13 kD [Chlamydomonas reinhardtii]
comp49433_c0_seq1	-3.9567	-
comp229498_c0_seq1	-3.9567	low molecular mass early light-induced protein [Chlamydomonas reinhardtii]
comp34750_c0_seq1	-3.9567	Far upstream element-binding protein [Medicago truncatula]
comp297647_c0_seq1	-3.9567	oxidoreductase, aldo/keto reductase family protein, expressed [Oryza sativa Japonica Group]
comp314135_c0_seq1	-3.9567	SEC61-alpha subunit of ER-translocon [Chlamydomonas reinhardtii]
comp264391_c0_seq1	-3.9567	-
comp5736_c0_seq1	-3.9567	agenet domain-containing protein [Arabidopsis lyrata subsp. lyrata]
comp272086_c0_seq1	-3.9567	-
comp39212_c0_seq2	-3.9567	PREDICTED: B2 protein-like [Cicer arietinum]
comp2627_c0_seq1	-3.9567	PREDICTED: tetratricopeptide repeat protein 37-like [Cucumis sativus]
comp320770_c0_seq1	-3.9567	-
comp265759_c0_seq1	-3.9567	Nucleoporin Nup85-like isoform 1 [Theobroma cacao]
comp375036_c0_seq1	-3.9567	-
comp247247_c0_seq1	-3.9567	-
comp2789_c0_seq1	-3.9567	PREDICTED: O-acyltransferase WSD1-like isoform 2 [Vitis vinifera]
comp178344_c0_seq1	-3.97907	-
comp83781_c0_seq1	-3.98645	protease inhibitor/seed storage/lipid transfer protein (LTP) family protein [Arabidopsis thaliana]
comp301679_c0_seq1	-4.00109	catechol-O-methyltransferase [Emiliania huxleyi CCMP1516]
comp31227_c0_seq1	-4.00109	SEC61-beta subunit of ER-translocon [Chlamydomonas reinhardtii]
comp204578_c0_seq1	-4.00109	-
comp32633_c0_seq1	-4.00109	40S ribosomal protein S6 [Cyanidioschyzon merolae strain 10D]
comp32992_c0_seq1	-4.01559	component of cytosolic 80S ribosome and 60S large subunit [Volvox carteri f. nagariensis]
comp309031_c0_seq1	-4.04416	sar-type small GTPase [Chlamydomonas reinhardtii]
comp286058_c0_seq1	-4.04416	unknown [Medicago truncatula]
comp19611_c0_seq1	-4.04416	-
comp246067_c0_seq1	-4.04416	NAD(P)-binding protein [Coccomyxa subellipsoidea C-169]
comp348012_c0_seq1	-4.04416	autophagy protein [Chlamydomonas reinhardtii]
comp462432_c0_seq1	-4.04416	-
comp264432_c0_seq1	-4.04416	-
comp287665_c0_seq1	-4.04416	-
comp267534_c0_seq1	-4.04416	Cytochrome B5, n3,ATCB5-D,CB5-D [Theobroma cacao]
comp244441_c0_seq1	-4.04416	-
comp162486_c0_seq1	-4.04416	Urease accessory protein G [Theobroma cacao]
comp169557_c0_seq1	-4.04416	-
comp35232_c0_seq1	-4.04416	-
comp29936_c0_seq2	-4.04416	PREDICTED: probable protein phosphatase 2C 58-like isoform X2 [Setaria italica]
comp154930_c0_seq1	-4.04416	Beta-tubulin [Zinnia elegans]
comp35314_c0_seq1	-4.04416	-
comp323389_c0_seq1	-4.04416	-
comp533836_c0_seq1	-4.04416	-
comp183007_c0_seq1	-4.04416	tubulin folding cofactor B [Coccomyxa subellipsoidea C-169]
comp2793_c0_seq1	-4.04416	DNA-directed RNA polymerases I and III subunit rpac1 isoform 3 [Theobroma cacao]
comp32246_c0_seq1	-4.04416	chloroplast glyceraldehyde-3-phosphate dehydrogenase [Dunaliella viridis]
comp201309_c0_seq1	-4.04416	protein disulfide isomerase 1 [Volvox carteri f. nagariensis]
comp284874_c0_seq1	-4.04416	kinase-like protein [Coccomyxa subellipsoidea C-169]
comp985_c0_seq1	-4.04416	Alanine--glyoxylate aminotransferase 2 isoform 1 [Theobroma cacao]
comp261212_c0_seq1	-4.04416	soluble inorganic pyrophosphatase [Chlamydomonas reinhardtii]
comp186631_c0_seq1	-4.04416	-
comp30943_c0_seq1	-4.04416	PREDICTED: probable aspartyl aminopeptidase-like [Fragaria vesca subsp. vesca]
comp4818_c0_seq1	-4.04416	NADH dehydrogenase subunit [Medicago truncatula]
comp9589_c0_seq1	-4.04416	glutathione S-transferase [Gossypium hirsutum]
comp51257_c0_seq2	-4.04416	DNAse I-like superfamily protein isoform 3, partial [Theobroma cacao]
comp195322_c0_seq1	-4.07218	PREDICTED: dehydrogenase/reductase SDR family member 12 [Vitis vinifera]
comp50298_c0_seq1	-4.08598	Os05g0569500 [Oryza sativa Japonica Group]
comp23032_c0_seq1	-4.08598	large subunit ribosomal protein L32e, cytoplasmic [Guillardia theta CCMP2712]
comp98147_c0_seq1	-4.08598	polyubiquitin [Cicer arietinum]
comp14907_c0_seq1	-4.09966	-
comp53325_c0_seq2	-4.11014	PREDICTED: 6-phosphogluconate dehydrogenase, decarboxylating-like [Glycine max]
comp157219_c0_seq1	-4.11657	Phosphoglucomutase, first 3 domain-containing protein [Coccomyxa subellipsoidea C-169]
comp329605_c0_seq1	-4.12662	PREDICTED: ubiquitin-conjugating enzyme E2 2-like isoform 1 [Fragaria vesca subsp. vesca]
comp328393_c0_seq1	-4.12662	hypothetical protein CHLREDRAFT_167729 [Chlamydomonas reinhardtii]
comp147268_c0_seq1	-4.12662	component of cytosolic 80S ribosome and 60S large subunit [Volvox carteri f. nagariensis]
[truncated: 9,855 more rows]

## Sheet: A840 vs NC
GeneID	log2	Description
comp45404_c0_seq1	9.25683	Copalyl diphosphate synthase [Theobroma cacao]
comp46815_c0_seq3	9.02896	Os11g0437600 [Oryza sativa Japonica Group]
comp63237_c0_seq1	7.43299	-
comp46645_c0_seq1	7.0615	TPA: UDP-glucose 6-dehydrogenase [Zea mays]
comp16095_c0_seq1	6.66247	PREDICTED: bifunctional monodehydroascorbate reductase and carbonic anhydrase nectarin-3-like isoform 1 [Solanum lycopersicum]
comp107015_c0_seq1	6.575	-
comp27507_c0_seq1	6.39092	-
comp53602_c1_seq1	6.133	PREDICTED: LOW QUALITY PROTEIN: uncharacterized LOC101203539 [Cucumis sativus]
comp98179_c0_seq1	5.96732	transcript antisense to ribosomal rna protein [Nannochloropsis gaditana CCMP526]
comp124057_c0_seq1	5.94424	-
comp8267_c0_seq1	5.84802	PREDICTED: trans-2,3-enoyl-CoA reductase-like [Glycine max]
comp27487_c0_seq2	5.6339	-
comp120035_c0_seq1	5.5136	-
comp242274_c0_seq1	5.44947	-
comp150419_c0_seq1	5.44947	Os11g0594700 [Oryza sativa Japonica Group]
comp272162_c0_seq1	5.38236	-
comp28785_c0_seq1	5.38236	-
comp61650_c0_seq1	5.31197	-
comp22708_c0_seq1	5.31197	-
comp364459_c0_seq1	5.23797	lipase class 3 family protein [Arabidopsis lyrata subsp. lyrata]
comp35535_c0_seq1	5.23797	PREDICTED: cytochrome P450 85A-like [Glycine max]
comp14768_c0_seq2	5.23797	-
comp39862_c0_seq1	5.15997	PREDICTED: polygalacturonase-like, partial [Setaria italica]
comp26609_c0_seq1	5.07751	-
comp48380_c0_seq3	5.05613	ACT11D09.3 [Cucumis melo]
comp32011_c0_seq1	4.99004	-
comp216095_c0_seq1	4.99004	-
comp115383_c0_seq1	4.99004	-
comp26068_c0_seq1	4.99004	-
comp498142_c0_seq1	4.99004	OSJNBb0016D16.10 [Oryza sativa Japonica Group]
comp213538_c0_seq1	4.99004	-
comp3163_c0_seq1	4.89693	-
comp60667_c0_seq1	4.89693	-
comp46356_c0_seq1	4.89693	lipid transfer protein family protein [Wolffia australiana]
comp98865_c0_seq1	4.89693	PREDICTED: bifunctional monodehydroascorbate reductase and carbonic anhydrase nectarin-3-like [Setaria italica]
comp5116_c0_seq1	4.7974	potato inhibitor I family protein [Populus tomentosa]
comp355904_c0_seq1	4.7974	-
comp232342_c0_seq1	4.7974	-
comp220705_c0_seq1	4.7974	-
comp26545_c0_seq1	4.7974	Cell wall-associated hydrolase, partial [Medicago truncatula]
comp32740_c0_seq1	4.74493	-
comp193971_c0_seq1	4.74493	chromoplast carotenoid cleavage dioxygenase 4a [Crocus sativus]
comp9177_c0_seq1	4.69048	-
comp8399_c0_seq1	4.69048	Endoglucanase [Medicago truncatula]
comp162596_c0_seq1	4.69048	-
comp244583_c0_seq1	4.69048	-
comp202996_c0_seq1	4.69048	PREDICTED: cortical cell-delineating protein-like [Setaria italica]
comp218045_c0_seq1	4.69048	-
comp41902_c0_seq1	4.69048	non-cyanogenic beta-glucosidase [Zea mays]
comp43937_c0_seq1	4.6339	anti-microbial protein [Pinus monticola]
comp101248_c0_seq1	4.575	-
comp37858_c0_seq1	4.575	-
comp44195_c0_seq2	4.53024	pathogenesis-related protein 1 [Musa ABB Group]
comp54911_c0_seq2	4.52402	Os02g0807900 [Oryza sativa Japonica Group]
comp31416_c0_seq1	4.44947	-
comp22084_c0_seq1	4.44947	myb-related transcription factor [Solanum lycopersicum]
comp44936_c0_seq2	4.41631	PREDICTED: LOB domain-containing protein 38 [Vitis vinifera]
comp36572_c0_seq1	4.38236	EXORDIUM like 2 [Theobroma cacao]
comp42004_c0_seq1	4.38236	EXORDIUM like 2 [Theobroma cacao]
comp31660_c0_seq1	4.38236	-
comp49363_c0_seq2	4.35044	pathogenesis-related protein PsemI [Pseudotsuga menziesii]
comp50082_c0_seq2	4.34759	PREDICTED: aromatic-L-amino-acid decarboxylase-like [Setaria italica]
comp46434_c0_seq1	4.31197	PREDICTED: aromatic-L-amino-acid decarboxylase-like isoform 2 [Solanum lycopersicum]
comp48801_c0_seq2	4.29382	Os02g0669000 [Oryza sativa Japonica Group]
comp47414_c0_seq3	4.28772	PREDICTED: myb-related protein B [Vitis vinifera]
comp44341_c0_seq3	4.23797	-
comp38165_c0_seq2	4.22526	-
comp42935_c0_seq1	4.20727	glutaredoxin family protein [Musa acuminata]
comp53160_c0_seq3	4.20606	anti-microbial protein [Pinus monticola]
comp97449_c0_seq1	4.1995	hypothetical protein Gasu_05410 [Galdieria sulphuraria]
comp81096_c0_seq1	4.1995	-
comp41548_c0_seq1	4.15997	-
comp89097_c0_seq1	4.15997	RRNA intron-encoded homing endonuclease [Medicago truncatula]
comp43119_c0_seq1	4.15997	-
comp26791_c0_seq1	4.11933	-
comp14837_c0_seq1	4.07751	-
comp196561_c0_seq1	4.07751	-
comp42869_c0_seq1	4.07751	-
comp26405_c0_seq1	4.07751	-
comp41064_c0_seq1	4.04067	Os01g0257300 [Oryza sativa Japonica Group]
comp44962_c0_seq1	4.03444	-
comp74400_c0_seq1	4.01979	PREDICTED: 14 kDa proline-rich protein DC2.15-like [Glycine max]
comp44669_c0_seq1	3.9995	PH01B001I13.6 [Phyllostachys edulis]
comp244985_c0_seq1	3.99004	PREDICTED: elicitor-responsive protein 1-like [Cucumis sativus]
comp227884_c0_seq1	3.99004	-
comp48378_c0_seq2	3.96762	Peroxidase 5 [Theobroma cacao]
comp219472_c0_seq1	3.89693	hypothetical protein CHLNCDRAFT_143440 [Chlorella variabilis]
comp13752_c0_seq1	3.89693	hypothetical protein PRUPE_ppa013763mg [Prunus persica]
comp32004_c0_seq1	3.89693	-
comp170499_c0_seq1	3.89693	-
comp193970_c0_seq1	3.89693	-
comp35296_c0_seq1	3.89693	-
comp30113_c0_seq1	3.89693	-
comp45108_c0_seq1	3.84802	CCD4c [Crocus sativus]
comp48724_c0_seq1	3.81447	Exocyst subunit exo70 family protein H4 [Theobroma cacao]
comp49221_c0_seq1	3.80351	PREDICTED: peroxidase 27 [Vitis vinifera]
comp44544_c0_seq1	3.7974	Serine-rich protein-related [Theobroma cacao]
comp37553_c0_seq1	3.79013	-
comp41765_c0_seq1	3.78706	PREDICTED: peroxidase 5-like, partial [Vitis vinifera]
comp43978_c0_seq1	3.7342	Os06g0328900 [Oryza sativa Japonica Group]
comp46862_c0_seq2	3.72701	L-tryptophan decarboxylase [Actaea racemosa]
comp24867_c0_seq1	3.70886	-
comp231793_c0_seq1	3.69048	-
comp32477_c0_seq1	3.69048	-
comp44218_c0_seq1	3.69048	PREDICTED: polygalacturonase QRT2-like, partial [Cucumis sativus]
comp37737_c0_seq3	3.69048	Os02g0788800 [Oryza sativa Japonica Group]
comp16096_c0_seq2	3.69048	-
comp100595_c0_seq1	3.65301	PREDICTED: protein RADIALIS-like 1-like [Cucumis sativus]
comp26047_c0_seq1	3.6339	geraniol synthase [Vitis vinifera]
comp98848_c0_seq1	3.6339	peroxidase prx12 precursor [Spinacia oleracea]
comp54465_c0_seq1	3.6339	-
comp84516_c0_seq1	3.61453	Serine-type endopeptidase inhibitor [Theobroma cacao]
comp50735_c0_seq5	3.56999	Os07g0564200 [Oryza sativa Japonica Group]
comp32061_c0_seq1	3.54804	Cytochrome P450 likeTBP [Medicago truncatula]
comp32023_c0_seq1	3.5136	mannose-binding lectin precursor [Zingiber officinale]
comp45076_c0_seq1	3.49254	-
comp134634_c0_seq1	3.49254	-
comp29657_c0_seq1	3.49254	-
comp37642_c0_seq1	3.48829	PREDICTED: 14 kDa proline-rich protein DC2.15-like [Setaria italica]
comp22103_c0_seq1	3.44947	senescence-associated protein [Picea abies]
comp36941_c0_seq1	3.44947	-
comp44621_c0_seq1	3.44947	glossy1 protein [Zea mays]
comp43459_c0_seq1	3.43299	-
comp42844_c0_seq1	3.40723	AP2/ERF domain-containing transcription factor [Populus trichocarpa]
comp50781_c0_seq1	3.39398	-
comp34616_c0_seq1	3.38921	pathogenesis-related protein 1 [Musa ABB Group]
comp23841_c0_seq1	3.38236	PREDICTED: thaumatin-like protein [Vitis vinifera]
comp44043_c0_seq1	3.38236	trypsin/chymotrypsin inhibitor [Alocasia macrorrhizos]
comp101742_c0_seq1	3.37251	-
comp191860_c0_seq1	3.35928	-
comp20031_c0_seq2	3.35928	-
comp41180_c0_seq1	3.31197	-
comp25196_c0_seq1	3.31197	RRNA intron-encoded homing endonuclease [Medicago truncatula]
comp133833_c0_seq1	3.31197	-
comp37951_c0_seq1	3.31197	-
comp26459_c0_seq1	3.31197	-
comp47735_c0_seq5	3.29103	pathogenesis-related protein 1 [Wolffia australiana]
comp47325_c0_seq15	3.27384	PREDICTED: cysteine-rich receptor-like protein kinase 25-like isoform 5 [Glycine max]
comp54491_c0_seq12	3.27114	PREDICTED: polyamine oxidase [Vitis vinifera]
comp25744_c0_seq1	3.26306	-
comp41013_c0_seq1	3.23797	PREDICTED: pentatricopeptide repeat-containing protein At1g15510, chloroplastic-like [Vitis vinifera]
comp50653_c0_seq4	3.2329	C2 domain-containing protein [Malus domestica]
comp42514_c0_seq1	3.22584	PREDICTED: peroxidase 5-like [Cicer arietinum]
comp33142_c0_seq1	3.21243	predicted protein [Populus trichocarpa]
comp222776_c0_seq1	3.21243	-
comp46644_c0_seq2	3.1995	protease inhibitor-like [Glycine max]
comp368203_c0_seq1	3.15997	-
comp27970_c0_seq1	3.15997	-
comp43801_c0_seq3	3.133	-
comp118339_c0_seq1	3.10552	-
comp46677_c0_seq1	3.09438	transcription factor Myb1 [Arachis hypogaea]
comp35702_c0_seq1	3.09438	Os01g0126100 [Oryza sativa Japonica Group]
comp63467_c0_seq1	3.06533	-
comp53140_c0_seq1	3.0617	-
comp22313_c0_seq1	3.06043	PREDICTED: probable phosphatidylinositol 4-phosphate 5-kinase MSS4-like [Cicer arietinum]
comp31370_c0_seq2	3.06043	-
comp13997_c0_seq1	3.06043	-
comp25675_c0_seq1	3.04213	-
comp53209_c0_seq1	3.02767	ORF [Lilium longiflorum]
comp230775_c0_seq1	3.02567	H0102C09.1 [Oryza sativa Indica Group]
comp56652_c0_seq2	3.02102	bacterial-induced lipoxygenase [Gossypium hirsutum]
comp107166_c0_seq1	3.01979	hypothetical protein SORBIDRAFT_05g016477 [Sorghum bicolor]
comp48113_c0_seq1	3.01661	Phosphate-responsive 1 family protein [Theobroma cacao]
comp47363_c0_seq1	3.01389	PREDICTED: disease resistance response protein 206 [Vitis vinifera]
comp28558_c0_seq1	3.0107	-
comp24022_c0_seq2	2.99822	-
comp56077_c0_seq7	2.99754	legumin precur [Magnolia salicifolia]
comp37790_c0_seq1	2.99004	lipid transfer protein family protein [Wolffia australiana]
comp28588_c0_seq1	2.99004	-
comp48683_c0_seq1	2.99004	Os11g0437600 [Oryza sativa Japonica Group]
comp148121_c0_seq1	2.99004	-
comp36818_c0_seq1	2.96128	Os07g0564200 [Oryza sativa Japonica Group]
comp40475_c0_seq1	2.95688	-
comp96385_c0_seq1	2.94424	-
comp44402_c0_seq1	2.93256	Inhibitor of trypsin and hageman factor [Theobroma cacao]
comp40412_c0_seq1	2.92078	-
comp40280_c0_seq1	2.92078	PREDICTED: uncharacterized protein LOC101250804 [Solanum lycopersicum]
comp43088_c0_seq1	2.91604	Cytochrome P450, family 78, subfamily A, polypeptide 7 [Theobroma cacao]
comp44959_c0_seq1	2.89693	-
comp48548_c0_seq1	2.89126	Brassinosteroid-6-oxidase 2 [Theobroma cacao]
comp189021_c0_seq1	2.86451	beta-Ig-H3/fasciclin [Galdieria sulphuraria]
comp6577_c0_seq1	2.86451	-
comp11401_c0_seq1	2.84802	-
comp47870_c0_seq1	2.82654	PREDICTED: protein ODORANT1-like [Setaria italica]
comp44136_c0_seq4	2.80437	F82b [Epipremnum aureum]
comp33309_c0_seq1	2.7974	PREDICTED: aspartic proteinase nepenthesin-1-like [Glycine max]
comp156870_c0_seq1	2.7974	-
comp229595_c0_seq1	2.7974	-
comp43356_c0_seq1	2.7974	-
comp76595_c0_seq1	2.7974	-
comp36577_c0_seq1	2.7974	-
comp313067_c0_seq1	2.7974	-
comp24242_c0_seq1	2.76263	PREDICTED: F-box protein At2g02240-like [Fragaria vesca subsp. vesca]
comp37486_c0_seq1	2.73255	legume-specific protein [Aeschynomene indica]
comp38943_c0_seq1	2.72701	PREDICTED: LOB domain-containing protein 41-like [Fragaria vesca subsp. vesca]
comp141391_c0_seq1	2.72701	-
comp26194_c0_seq1	2.71251	anti-microbial protein [Pinus monticola]
comp41017_c0_seq1	2.69048	cytochrome c biogenesis ccmF [Philodendron hederaceum var. oxycardium]
comp37159_c0_seq2	2.69048	PREDICTED: protein HEADING DATE 3A-like [Solanum lycopersicum]
comp44933_c0_seq1	2.67187	-
comp27759_c0_seq1	2.66811	-
comp40989_c0_seq1	2.65989	-
comp75105_c0_seq1	2.64715	-
comp25683_c0_seq2	2.64212	F5I14.9 protein [Theobroma cacao]
comp44939_c0_seq1	2.6339	LOC100281911 [Zea mays]
comp40351_c0_seq1	2.63267	Peroxidase [Medicago truncatula]
comp55881_c0_seq7	2.60475	Tryptophan synthase beta-subunit 2 isoform 1 [Theobroma cacao]
comp53654_c0_seq17	2.58936	PREDICTED: pollen-specific protein SF21-like [Fragaria vesca subsp. vesca]
comp54739_c0_seq16	2.58589	PREDICTED: wall-associated receptor kinase 3-like [Vitis vinifera]
comp28448_c0_seq2	2.575	-
comp39458_c0_seq1	2.575	-
comp61502_c0_seq1	2.575	-
comp26227_c0_seq1	2.55298	-
comp36916_c0_seq1	2.5261	-
comp37175_c0_seq1	2.5136	Inhibitor of trypsin and hageman factor [Medicago truncatula]
comp54877_c0_seq3	2.50412	respiratory burst oxidase protein D variant alpha [Zea mays]
comp47314_c0_seq1	2.497	Os08g0450100 [Oryza sativa Japonica Group]
comp46098_c0_seq1	2.49012	-
comp24524_c0_seq1	2.44947	-
comp176874_c0_seq1	2.44947	light repressible receptor protein kinase [Arabidopsis thaliana]
comp112593_c0_seq1	2.44422	retrotransposon like protein [Arabidopsis thaliana]
comp23291_c0_seq1	2.423	PREDICTED: uncharacterized protein LOC101208221 [Cucumis sativus]
comp39372_c0_seq1	2.40508	RNA polymerase II elongation factor ELL3 isoform 1 [Theobroma cacao]
comp52612_c0_seq1	2.3761	Os05g0506000 [Oryza sativa Japonica Group]
comp175464_c0_seq1	2.36855	-
comp28438_c0_seq1	2.35741	fasciclin-like arabinogalactan protein [Wolffia australiana]
comp42273_c0_seq2	2.34873	-
comp44346_c0_seq2	2.34368	HTH-type transcriptional regulator protein ptxE [Theobroma cacao]
comp50472_c0_seq1	2.34315	xyloglucan endotransglycosylase [Gossypium hirsutum]
comp18800_c0_seq1	2.33886	-
comp36669_c0_seq1	2.33725	PREDICTED: DNA-directed RNA polymerase subunit alpha-like [Cucumis sativus]
comp40391_c0_seq1	2.32633	PREDICTED: late embryogenesis abundant protein Lea5-D-like [Setaria italica]
comp35326_c0_seq1	2.32633	-
comp31563_c0_seq1	2.31197	PREDICTED: ethylene-responsive transcription factor ABR1-like [Solanum lycopersicum]
comp40489_c0_seq1	2.31197	cellulose synthase7 [Zea mays]
comp38626_c0_seq1	2.31197	GCK domain-containing protein [Theobroma cacao]
comp52593_c0_seq1	2.29349	protein exordium like 5 [Arabidopsis thaliana]
comp48525_c0_seq2	2.2855	PREDICTED: vacuolar iron transporter homolog 4-like [Cucumis sativus]
comp25877_c0_seq1	2.27955	-
comp83112_c0_seq1	2.27955	-
comp33901_c0_seq2	2.27208	-
comp56137_c0_seq6	2.26433	glutamate-gated kainate-type ion channel receptor subunit GluR5 [Populus trichocarpa]
comp51398_c0_seq5	2.26361	xyloglucan endotransglycosylase/hydrolase 1 [Neolamarckia cadamba]
comp42174_c0_seq1	2.26306	-
comp48366_c0_seq1	2.26306	PREDICTED: pirin-like protein-like [Fragaria vesca subsp. vesca]
comp56054_c0_seq2	2.26185	Os02g0159200 [Oryza sativa Japonica Group]
comp46338_c0_seq1	2.25683	PREDICTED: DNA double-strand break repair Rad50 ATPase-like [Cicer arietinum]
comp94326_c0_seq1	2.25308	Zinc finger C-x8-C-x5-C-x3-H type family protein isoform 2 [Theobroma cacao]
comp42658_c0_seq1	2.25308	Inhibitor of trypsin and hageman factor [Theobroma cacao]
comp51282_c0_seq1	2.24462	PREDICTED: beta-amylase 1, chloroplastic isoform 1 [Vitis vinifera]
comp49168_c0_seq7	2.23857	hypothetical chloroplast RF19 (chloroplast) [Spirodela polyrhiza]
comp47014_c0_seq1	2.23797	WRKY transcription factor 4 [Solanum tuberosum]
comp64365_c0_seq2	2.23435	-
comp47993_c0_seq2	2.23177	pectinesterase [Genlisea aurea]
comp55961_c1_seq1	2.23105	-
comp37989_c0_seq1	2.22951	-
comp90431_c0_seq1	2.22708	-
comp140375_c0_seq1	2.21243	-
comp25341_c0_seq1	2.21243	PREDICTED: patatin group A-3-like [Fragaria vesca subsp. vesca]
comp44920_c0_seq1	2.20972	Bifunctional inhibitor/lipid-transfer protein/seed storage 2S albumin superfamily protein [Theobroma cacao]
comp52591_c0_seq33	2.2057	gag/pol [Oryza sativa Japonica Group]
comp42538_c0_seq1	2.1995	-
comp30276_c0_seq1	2.1995	-
comp37522_c0_seq1	2.19168	VQ motif-containing protein [Arabidopsis thaliana]
comp55613_c2_seq16	2.18798	-
comp48935_c0_seq3	2.18195	PREDICTED: GDSL esterase/lipase At5g55050-like [Setaria italica]
comp52098_c0_seq45	2.18154	Lipase/lipooxygenase, PLAT/LH2 family protein [Arabidopsis thaliana]
comp42792_c0_seq1	2.17111	-
comp47249_c0_seq2	2.16692	-
comp45399_c0_seq2	2.16337	Os09g0416600 [Oryza sativa Japonica Group]
comp31382_c0_seq1	2.15997	PREDICTED: uncharacterized mitochondrial protein AtMg00810-like [Fragaria vesca subsp. vesca]
comp52838_c0_seq11	2.15997	PREDICTED: agmatine coumaroyltransferase-1-like [Brachypodium distachyon]
comp27118_c0_seq1	2.15997	-
comp37631_c0_seq1	2.15997	B12D-like protein [Wolffia arrhiza]
comp105528_c0_seq1	2.15997	hypothetical protein 2_2931_01, partial [Larix decidua]
comp65197_c0_seq1	2.15997	-
comp62066_c0_seq1	2.15997	-
comp15566_c0_seq1	2.15997	-
comp43041_c0_seq1	2.13814	cystatin [Actinidia deliciosa]
comp15663_c0_seq1	2.13688	-
comp69304_c0_seq1	2.133	-
comp60275_c0_seq1	2.1257	-
comp46163_c0_seq1	2.12536	PREDICTED: wall-associated receptor kinase 2-like [Cucumis sativus]
comp37970_c0_seq1	2.12434	PREDICTED: ethylene-responsive transcription factor ERF061-like [Brachypodium distachyon]
comp53149_c0_seq13	2.11353	Flotillin-like protein 2 [Theobroma cacao]
comp46650_c0_seq1	2.11342	Os01g0309800 [Oryza sativa Japonica Group]
comp30930_c0_seq2	2.08958	ribosomal protein S29 subunit [Chlamydomonas sp. ICE-L]
comp30339_c0_seq2	2.08958	-
comp51531_c0_seq1	2.08499	PREDICTED: beta-amylase 1, chloroplastic-like [Fragaria vesca subsp. vesca]
comp47579_c0_seq2	2.07931	AT5g64740/MVP7_7 [Arabidopsis thaliana]
comp33261_c0_seq1	2.07751	SET domain-containing protein [Oryza sativa]
comp36656_c0_seq1	2.06804	EXORDIUM like 2 [Theobroma cacao]
comp52618_c0_seq16	2.05671	transcription factor bHLH [Vitis amurensis]
comp15127_c0_seq1	2.05533	PREDICTED: LOW QUALITY PROTEIN: succinate dehydrogenase [ubiquinone] iron-sulfur subunit 2, mitochondrial-like [Solanum lycopersicum]
comp44556_c0_seq1	2.05144	RNA polymerase beta' subunit-2 [Lemna minor]
comp61001_c0_seq1	2.04894	PREDICTED: CYSTM1 family protein A-like isoform X3 [Cicer arietinum]
comp44088_c0_seq1	2.04067	PREDICTED: pentatricopeptide repeat-containing protein At5g15010, mitochondrial-like [Fragaria vesca subsp. vesca]
comp36861_c0_seq1	2.04067	peroxidase [Populus alba x Populus glandulosa]
comp50634_c0_seq2	2.03841	PREDICTED: serine/threonine-protein kinase At5g01020-like [Glycine max]
comp55026_c0_seq2	2.03735	PREDICTED: probable sarcosine oxidase-like [Vitis vinifera]
comp47406_c0_seq1	2.02957	hypothetical protein VOLCADRAFT_104760 [Volvox carteri f. nagariensis]
comp33416_c0_seq1	2.02957	-
comp46221_c0_seq1	2.02567	PREDICTED: probable xyloglucan endotransglucosylase/hydrolase protein 27 [Vitis vinifera]
comp31763_c0_seq1	2.02246	-
comp37611_c0_seq1	2.01752	HTH-type transcriptional regulator protein ptxE [Theobroma cacao]
comp29224_c0_seq1	2.01733	PREDICTED: uncharacterized LOC101222738 [Cucumis sativus]
comp45008_c0_seq1	2.01241	-
comp49124_c0_seq3	2.01031	dehydration-responsive element-binding protein 3 [Arabidopsis thaliana]
comp43341_c0_seq1	2.0089	-
comp50048_c0_seq1	1.99983	peroxidase [Spirodela polyrhiza]
comp66287_c0_seq1	1.99683	PREDICTED: cysteine-rich repeat secretory protein 55-like [Vitis vinifera]
comp45023_c0_seq1	1.99004	PREDICTED: acetylajmalan esterase-like [Setaria italica]
comp46438_c0_seq1	1.99004	Short-chain dehydrogenase/reductase [Medicago truncatula]
comp41355_c0_seq1	1.99004	ATPase 3 [Zea mays]
comp42863_c0_seq2	1.99004	RHO guanyl-nucleotide exchange factor 12 [Theobroma cacao]
comp26716_c0_seq1	1.99004	PREDICTED: probable L-type lectin-domain containing receptor kinase S.5-like [Fragaria vesca subsp. vesca]
comp44411_c0_seq1	1.99004	Plant invertase/pectin methylesterase inhibitor superfamily [Theobroma cacao]
comp59100_c0_seq1	1.9797	Os05g0595100 [Oryza sativa Japonica Group]
comp40558_c0_seq1	1.97755	Os08g0439600 [Oryza sativa Japonica Group]
comp62816_c0_seq2	1.97733	Ribosomal protein S4 [Medicago truncatula]
comp44232_c0_seq2	1.96732	-
comp25958_c0_seq1	1.96203	-
comp65819_c0_seq1	1.95833	-
comp30171_c0_seq1	1.95688	-
comp31411_c0_seq1	1.95352	-
comp36770_c0_seq1	1.95352	-
comp45729_c0_seq2	1.9494	Os02g0754600 [Oryza sativa Japonica Group]
comp44065_c0_seq1	1.94424	Os01g0724700 [Oryza sativa Japonica Group]
comp44737_c0_seq1	1.94424	carotenoid cleavage dioxygenase [Lilium brownii var. viridulum]
comp44229_c0_seq1	1.93034	PREDICTED: calcium-binding protein PBP1-like [Solanum lycopersicum]
comp17430_c0_seq1	1.92495	Os05g0390000 [Oryza sativa Japonica Group]
comp118157_c0_seq1	1.92495	-
comp90172_c0_seq1	1.92293	Lipoxygenase 1 [Aegilops tauschii]
comp32518_c0_seq1	1.92293	PREDICTED: cytochrome P450 89A2-like [Setaria italica]
comp46563_c0_seq2	1.92078	-
comp45637_c0_seq1	1.92078	PREDICTED: endoglucanase 1 isoform 1, partial [Vitis vinifera]
comp53918_c0_seq3	1.92033	Os05g0374200 [Oryza sativa Japonica Group]
comp53400_c0_seq1	1.91831	Calmodulin-binding family protein [Theobroma cacao]
comp51051_c0_seq1	1.91771	protease inhibitor/seed storage/lipid transfer protein [Wolffia australiana]
comp51889_c0_seq2	1.91604	PREDICTED: beta-glucosidase 44-like [Glycine max]
comp46821_c0_seq2	1.91204	-
comp40618_c0_seq1	1.91061	PREDICTED: uncharacterized protein LOC100266637 [Vitis vinifera]
comp51043_c0_seq1	1.9083	AT4g27350 [Arabidopsis thaliana]
comp44651_c0_seq1	1.90758	PREDICTED: pectinesterase inhibitor [Vitis vinifera]
comp53734_c0_seq2	1.90085	hydrolase, hydrolyzing O-glycosyl compounds precursor [Zea mays]
comp53665_c1_seq1	1.89374	PREDICTED: aldehyde dehydrogenase family 2 member C4-like [Brachypodium distachyon]
comp37395_c0_seq1	1.89196	-
comp41096_c0_seq1	1.88816	Exocyst subunit exo70 family protein H2 [Theobroma cacao]
comp169838_c0_seq1	1.87986	DNA/RNA polymerases superfamily protein [Theobroma cacao]
comp52308_c0_seq1	1.87626	PREDICTED: mitogen-activated protein kinase 5-like isoform X1 [Setaria italica]
comp54605_c0_seq2	1.87497	expressed protein [Oryza sativa Japonica Group]
comp43698_c0_seq2	1.87457	PREDICTED: zinc finger protein 3-like [Cucumis sativus]
comp48153_c0_seq1	1.87385	Cellulose synthase 6 [Theobroma cacao]
comp55160_c0_seq6	1.87156	PREDICTED: probable nitrite transporter At1g68570-like [Brachypodium distachyon]
comp28152_c0_seq1	1.86969	Os01g0210600 [Oryza sativa Japonica Group]
comp105314_c0_seq1	1.86451	-
comp36665_c0_seq1	1.86451	PREDICTED: trihelix transcription factor GT-3b-like [Glycine max]
comp44091_c0_seq1	1.86377	xyloglucan endotransglycosylase/hydrolase [Neolamarckia cadamba]
comp48927_c0_seq1	1.86274	Syringolide-induced protein 14-1-1 [Medicago truncatula]
comp48806_c0_seq3	1.85998	Transcription factor bHLH61 isoform 1 [Theobroma cacao]
comp46222_c0_seq2	1.85372	metacaspase 4 [Arabidopsis thaliana]
comp153220_c0_seq1	1.85254	Ty3/gypsy retrotransposon protein [Beta vulgaris subsp. vulgaris]
comp22233_c0_seq1	1.85254	PREDICTED: ethylene-responsive transcription factor ERF109-like [Glycine max]
comp46436_c0_seq1	1.85064	PREDICTED: uncharacterized LOC101214727 [Cucumis sativus]
comp47783_c0_seq1	1.84419	PREDICTED: peroxidase 27-like [Vitis vinifera]
comp5419_c0_seq1	1.84419	PREDICTED: probable LRR receptor-like serine/threonine-protein kinase At1g05700-like [Fragaria vesca subsp. vesca]
comp36974_c0_seq1	1.84365	-
comp20707_c0_seq1	1.83804	-
comp80586_c0_seq1	1.83804	Heavy metal transport/detoxification superfamily protein isoform 1 [Theobroma cacao]
comp46559_c0_seq2	1.83439	protease inhibitor/seed storage/LTP family protein [Arabidopsis thaliana]
comp44457_c0_seq1	1.8082	PREDICTED: probable serine/threonine-protein kinase dyrk1-like [Cicer arietinum]
comp51506_c0_seq1	1.80194	Glycosyltransferase family 61 protein [Arabidopsis thaliana]
comp44966_c0_seq1	1.8003	Os03g0709300 [Oryza sativa Japonica Group]
comp80509_c0_seq1	1.7974	-
comp47289_c0_seq2	1.7974	PREDICTED: metalloendoproteinase 1-like [Solanum lycopersicum]
comp44017_c0_seq1	1.7974	PREDICTED: cellulose synthase A catalytic subunit 2 [UDP-forming]-like [Cicer arietinum]
comp46996_c0_seq1	1.79073	PREDICTED: L-gulonolactone oxidase-like [Fragaria vesca subsp. vesca]
comp51250_c0_seq2	1.78945	ferulate 5-hydroxylase [Camptotheca acuminata]
comp50104_c0_seq3	1.78146	PREDICTED: auxin-induced protein 5NG4-like [Fragaria vesca subsp. vesca]
comp41461_c0_seq1	1.77431	-
comp40763_c0_seq1	1.77431	-
comp69894_c0_seq1	1.7714	-
comp44154_c0_seq1	1.77026	PREDICTED: CEN-like protein 2-like [Setaria italica]
comp44216_c0_seq1	1.76448	-
comp55615_c0_seq1	1.76197	PREDICTED: F-box/LRR-repeat protein 3-like [Solanum lycopersicum]
comp50055_c0_seq1	1.75999	PREDICTED: aspartate aminotransferase, cytoplasmic-like [Setaria italica]
comp58806_c0_seq1	1.75838	photosystem II CP43 chlorophyll apoprotein [Mayaca fluviatilis]
comp36558_c0_seq1	1.75558	anti-microbial protein [Pinus monticola]
comp37399_c0_seq1	1.75558	-
comp40681_c0_seq1	1.75085	gibberellin-regulated protein [Populus tomentosa]
comp55084_c0_seq1	1.73666	sulfate transporter 1 [Solanum lycopersicum]
comp47698_c0_seq1	1.73547	PREDICTED: tubby-like F-box protein 3-like [Vitis vinifera]
comp44802_c0_seq2	1.72701	O-fucosyltransferase family protein isoform 2 [Theobroma cacao]
comp54689_c0_seq2	1.72701	P-loop containing nucleoside triphosphate hydrolases superfamily protein [Theobroma cacao]
comp17640_c0_seq2	1.72282	-
comp23429_c0_seq1	1.71939	-
comp45702_c0_seq1	1.71419	PREDICTED: UDP-glucose 4-epimerase GEPI48-like [Cucumis sativus]
comp49183_c0_seq6	1.71335	protease inhibitor/seed storage/LTP family protein [Arabidopsis thaliana]
comp155517_c0_seq1	1.70993	sterol sensing 5-transmembrane protein [Chlamydomonas reinhardtii]
comp42213_c0_seq1	1.70464	transcription factor/ transcription regulator [Arabidopsis lyrata subsp. lyrata]
comp48536_c0_seq1	1.70176	hypothetical protein SELMODRAFT_405021 [Selaginella moellendorffii]
comp55775_c0_seq13	1.69931	Subtilisin-like protease [Triticum urartu]
comp44680_c0_seq1	1.69675	actin depolymerizing factor 4 [Gossypium hirsutum]
comp37681_c0_seq1	1.69515	-
comp48776_c0_seq4	1.69048	-
comp117331_c0_seq1	1.69048	-
comp29137_c0_seq2	1.69048	-
comp49296_c0_seq1	1.68538	PREDICTED: myb-related protein 306-like [Solanum lycopersicum]
comp48482_c0_seq2	1.68519	Kinase superfamily protein isoform 1 [Theobroma cacao]
comp51427_c0_seq2	1.68443	Plant invertase/pectin methylesterase inhibitor superfamily [Theobroma cacao]
comp54440_c0_seq2	1.68272	metabolite transport protein csbC [Zea mays]
comp44067_c0_seq1	1.68192	PREDICTED: 18.5 kDa class I heat shock protein-like [Cicer arietinum]
comp37662_c0_seq1	1.67934	PREDICTED: serine/threonine-protein kinase-like protein CCR4-like [Solanum lycopersicum]
comp44428_c0_seq1	1.67454	-
comp50883_c0_seq1	1.67405	GA 2-oxidase 1 [Nerium oleander]
comp45250_c0_seq1	1.66986	PREDICTED: disease resistance response protein 206-like [Cucumis sativus]
comp44089_c0_seq1	1.66937	PREDICTED: probable carboxylesterase 2-like [Vitis vinifera]
comp13609_c0_seq1	1.66811	late embryogenesis abundant hydroxyproline-rich glycoprotein [Arabidopsis thaliana]
comp48083_c0_seq1	1.66464	-
comp53492_c0_seq10	1.659	PREDICTED: G-type lectin S-receptor-like serine/threonine-protein kinase At4g27290-like [Vitis vinifera]
comp51442_c0_seq1	1.65786	PREDICTED: zinc finger CCCH domain-containing protein 18-like [Setaria italica]
comp50085_c0_seq24	1.65781	PREDICTED: probable E3 ubiquitin-protein ligase XBOS34-like isoform X2 [Setaria italica]
comp50324_c0_seq2	1.65747	ACT-like protein tyrosine kinase family protein isoform 3, partial [Theobroma cacao]
comp62045_c0_seq1	1.65301	Os01g0210600 [Oryza sativa Japonica Group]
comp45506_c0_seq3	1.64901	-
comp45555_c0_seq1	1.64825	TPA: SAUR33-auxin-responsive SAUR family member [Zea mays]
comp47075_c0_seq1	1.64825	WRKY11 - superfamily of TFs having WRKY and zinc finger domains [Zea mays]
comp58084_c0_seq1	1.64554	EST gb|AB015130 comes from this gene [Arabidopsis thaliana]
comp51912_c0_seq6	1.64363	ACT-like protein tyrosine kinase family protein isoform 2 [Theobroma cacao]
comp36717_c0_seq2	1.64212	AP2/ERF domain-containing transcription factor [Populus trichocarpa]
comp47460_c0_seq1	1.64212	NPR1 [Lemna gibba]
comp47952_c0_seq1	1.63857	helix-loop-helix DNA-binding domain containing protein [Zea mays]
comp55153_c0_seq36	1.63621	PREDICTED: vacuolar amino acid transporter 1-like isoform X1 [Cicer arietinum]
comp51590_c0_seq1	1.62634	PREDICTED: epidermis-specific secreted glycoprotein EP1-like [Vitis vinifera]
comp13378_c0_seq1	1.62391	photosystem I subunit VII, partial [Thurnia sphaerocephala]
comp49461_c0_seq1	1.62052	PREDICTED: peroxidase 73 [Vitis vinifera]
comp48210_c0_seq1	1.61807	predicted protein [Populus trichocarpa]
comp46046_c0_seq1	1.61695	bacterial-induced peroxidase precursor [Gossypium hirsutum]
comp46910_c0_seq3	1.61683	APETALA1-like protein [Alpinia oblongifolia]
comp44068_c0_seq4	1.60831	FAD-binding domain-containing protein [Arabidopsis halleri subsp. halleri]
comp51494_c0_seq1	1.60817	PREDICTED: probable galacturonosyltransferase 12-like [Solanum lycopersicum]
comp53238_c0_seq1	1.60707	Os07g0581000 [Oryza sativa Japonica Group]
comp46072_c0_seq1	1.59885	pathogenesis-related protein-4 [Dioscorea bulbifera]
comp48218_c0_seq1	1.59576	PREDICTED: probable LRR receptor-like serine/threonine-protein kinase At1g56130-like isoform X3 [Setaria italica]
comp54529_c0_seq3	1.59528	PREDICTED: phosphoenolpyruvate carboxykinase [ATP]-like [Fragaria vesca subsp. vesca]
comp51782_c0_seq5	1.59356	ACT domain-containing protein [Medicago truncatula]
comp44552_c0_seq3	1.5883	-
comp50102_c0_seq2	1.58773	PREDICTED: probable xyloglucan endotransglucosylase/hydrolase protein 30-like [Cucumis sativus]
comp26696_c0_seq1	1.583	Cysteine-rich RLK (RECEPTOR-like protein kinase) 8 [Theobroma cacao]
comp142160_c0_seq1	1.575	-
comp46000_c0_seq1	1.575	Os04g0411200 [Oryza sativa Japonica Group]
comp48822_c0_seq4	1.575	WRKY transcription factor 55 [Aegilops tauschii]
comp43706_c0_seq1	1.575	PREDICTED: omega-hydroxypalmitate O-feruloyl transferase-like [Vitis vinifera]
comp51018_c0_seq8	1.575	SQUAMOSA promoter-binding-like 7 [Erycina pusilla]
comp52677_c0_seq1	1.575	PREDICTED: calcium uptake protein 1 homolog, mitochondrial-like isoform X1 [Setaria italica]
comp54152_c0_seq1	1.575	4-coumarate-CoA ligase [Cinnamomum osmophloeum]
comp49265_c0_seq2	1.575	ethylene response factor 10 [Actinidia deliciosa]
comp55297_c0_seq1	1.56068	Nitrate transporter 1.5 [Theobroma cacao]
comp52515_c0_seq1	1.55708	-
comp55077_c0_seq5	1.55657	PREDICTED: acyl-coenzyme A oxidase 4, peroxisomal-like isoform 2 [Vitis vinifera]
comp40616_c0_seq1	1.55192	-
comp76293_c0_seq1	1.55192	-
comp46047_c0_seq2	1.5498	PREDICTED: universal stress protein A-like protein [Vitis vinifera]
comp53190_c0_seq12	1.54953	protein SAR Deficient 1 [Arabidopsis thaliana]
comp35267_c0_seq1	1.54644	-
comp51103_c0_seq2	1.54644	SEC14 cytosolic factor family protein / phosphoglyceride transfer family protein isoform 2 [Theobroma cacao]
comp51498_c0_seq1	1.54586	Selenium-binding protein 2 isoform 1 [Theobroma cacao]
comp50370_c0_seq1	1.54526	ethylene response factor [Actinidia eriantha]
comp52555_c0_seq1	1.54258	Ribonuclease P protein subunit P38-related isoform 2 [Theobroma cacao]
comp51413_c0_seq1	1.54145	PREDICTED: epidermis-specific secreted glycoprotein EP1-like [Vitis vinifera]
comp53166_c0_seq2	1.54042	endo-1,4-beta-glucanase [Gossypium turneri]
comp55854_c0_seq1	1.53991	PREDICTED: receptor-like protein kinase THESEUS 1-like [Cucumis sativus]
comp56491_c0_seq1	1.53862	EXORDIUM like 2 [Theobroma cacao]
comp45706_c0_seq2	1.53601	Flavonol sulfotransferase-like protein [Medicago truncatula]
comp41756_c0_seq1	1.53581	photosystem II M protein [Cycas taitungensis]
comp37060_c0_seq1	1.53436	RNA polymerase beta subunit (chloroplast) [Spirodela polyrhiza]
comp32187_c0_seq1	1.53436	-
comp44821_c0_seq1	1.53061	-
comp89498_c0_seq1	1.52056	PREDICTED: cysteine-rich receptor-like protein kinase 10-like isoform 1 [Solanum lycopersicum]
comp48278_c0_seq1	1.51729	-
comp54061_c0_seq2	1.5155	C2H2-like zinc finger protein [Theobroma cacao]
comp55907_c2_seq1	1.50947	PREDICTED: tetraketide alpha-pyrone reductase 1-like [Solanum lycopersicum]
comp49187_c0_seq1	1.50942	PREDICTED: PAP-specific phosphatase HAL2-like [Cucumis sativus]
comp45286_c0_seq4	1.50942	-
comp47279_c0_seq5	1.50629	P-loop containing nucleoside triphosphate hydrolases superfamily protein isoform 2 [Theobroma cacao]
comp48947_c0_seq1	1.49931	PQ-loop repeat family protein / transmembrane family protein isoform 1 [Theobroma cacao]
comp56322_c1_seq1	1.49776	3-hydroxy-3-methylglutaryl coenzyme A reductase [Dendrobium huoshanense]
comp44538_c0_seq1	1.49403	PREDICTED: snakin-2-like [Brachypodium distachyon]
comp49957_c0_seq2	1.49373	polygalacturonase-inhibiting protein [Malus domestica]
comp36907_c0_seq3	1.49254	-
comp37565_c0_seq1	1.49045	ATPase alpha subunit [Lemna minor]
comp52303_c0_seq2	1.48885	PREDICTED: probable pectinesterase/pectinesterase inhibitor 54-like [Vitis vinifera]
comp56358_c0_seq21	1.48798	apocytochrome F precursor [Lemna minor]
comp16907_c0_seq1	1.48716	-
comp51155_c0_seq1	1.48061	Os05g0577500 [Oryza sativa Japonica Group]
comp45766_c0_seq2	1.48037	WRKY transcription factor 7 [(Populus tomentosa x P. bolleana) x P. tomentosa]
comp46149_c0_seq1	1.47798	<no link>, partial [Galanthus nivalis]
comp42814_c0_seq2	1.47568	-
comp17920_c0_seq1	1.4715	NADH-plastoquinone oxidoreductase subunit J (chloroplast) [Wolffiella lingulata]
comp80125_c0_seq1	1.47004	Calcium-binding EF-hand family protein [Theobroma cacao]
comp47297_c0_seq1	1.46809	phenylalanine ammonia-lyase [Lycoris radiata]
comp51725_c0_seq3	1.46635	RNA-binding family protein isoform 2 [Theobroma cacao]
comp57616_c0_seq1	1.46555	-
comp54352_c0_seq2	1.46397	Os02g0712500 [Oryza sativa Japonica Group]
comp50341_c0_seq2	1.46397	membrane protein precursor [Zea mays]
comp47970_c0_seq2	1.46211	Os09g0541700 [Oryza sativa Japonica Group]
comp48509_c0_seq2	1.45399	-
comp49778_c0_seq1	1.44947	PREDICTED: solute carrier family 22 member 3-like [Glycine max]
comp19884_c0_seq1	1.44947	-
comp54462_c0_seq5	1.44407	Peroxidase superfamily protein [Theobroma cacao]
comp47967_c0_seq1	1.44106	PREDICTED: probable ADP-ribosylation factor GTPase-activating protein AGD6 [Vitis vinifera]
comp51141_c0_seq1	1.44017	trehalose-6-phosphate synthase [Camellia sinensis]
comp52548_c0_seq2	1.43957	Chitinase [Medicago truncatula]
comp34461_c0_seq1	1.4375	beta-ketoacyl-coa synthase family protein [Populus trichocarpa]
comp46318_c0_seq1	1.43483	PREDICTED: non-specific lipid-transfer protein-like protein At5g64080-like [Glycine max]
comp29484_c0_seq1	1.43445	PREDICTED: cucumber peeling cupredoxin-like [Cucumis sativus]
comp51987_c0_seq1	1.43434	-
comp41864_c0_seq1	1.43328	VQ motif family protein [Zea mays]
comp51457_c0_seq1	1.43306	ribosomal protein S3 (chloroplast) [Spirodela polyrhiza]
comp52134_c0_seq4	1.43299	OSJNBa0010H02.12 [Oryza sativa Japonica Group]
comp53423_c0_seq3	1.43136	PREDICTED: beta-1,3-galactosyltransferase 15-like [Solanum lycopersicum]
comp46021_c0_seq1	1.43061	SAUR family protein [Populus trichocarpa]
comp30236_c0_seq1	1.42948	-
comp53207_c0_seq1	1.42502	thiamin biosynthetic enzyme [Glycine max]
comp32352_c0_seq2	1.423	TINY-like protein [Populus trichocarpa]
comp48132_c0_seq2	1.4212	Late embryogenesis abundant hydroxyproline-rich glycoprotein family [Theobroma cacao]
comp44467_c0_seq1	1.42028	heat shock protein binding protein [Solanum lycopersicum]
comp41453_c0_seq1	1.41973	Vacuolar ATP synthase catalytic subunit-related / V-ATPase-related / vacuolar proton pump-related [Theobroma cacao]
comp45229_c0_seq2	1.41929	UP-9A [Nicotiana tabacum]
comp46010_c0_seq2	1.41889	Os01g0210600 [Oryza sativa Japonica Group]
comp45715_c0_seq1	1.41889	transcription factor/ transcription regulator [Arabidopsis lyrata subsp. lyrata]
comp48146_c0_seq7	1.41819	-
comp56897_c0_seq11	1.41749	PREDICTED: crt homolog 1-like [Vitis vinifera]
comp36322_c1_seq1	1.41644	ADP-glucose pyrophosphorylase 3 [Spirodela polyrhiza]
comp50884_c0_seq1	1.41454	-
comp45870_c0_seq2	1.41325	-
comp37132_c0_seq1	1.41228	PREDICTED: long-chain-alcohol oxidase FAO4A-like [Vitis vinifera]
comp53781_c1_seq5	1.41018	transcription factor [Arabidopsis lyrata subsp. lyrata]
comp65951_c0_seq1	1.40958	-
comp53234_c0_seq3	1.40901	Proline-rich receptor protein kinase PERK10 isoform 1 [Theobroma cacao]
comp54105_c0_seq2	1.40745	PREDICTED: G-type lectin S-receptor-like serine/threonine-protein kinase SD3-1-like [Vitis vinifera]
comp50968_c0_seq3	1.40508	PREDICTED: CBL-interacting serine/threonine-protein kinase 1-like [Fragaria vesca subsp. vesca]
comp31482_c0_seq2	1.40508	PREDICTED: probable receptor-like protein kinase At1g11050 [Vitis vinifera]
comp13797_c0_seq1	1.40508	-
comp55501_c0_seq2	1.40104	PREDICTED: purple acid phosphatase 2 isoform 1 [Vitis vinifera]
comp51615_c0_seq2	1.40033	glutamate-gated kainate-type ion channel receptor subunit GluR5 [Populus trichocarpa]
comp71024_c0_seq1	1.39992	-
comp33099_c0_seq1	1.39722	-
comp34645_c0_seq1	1.39667	PREDICTED: probable pectinesterase/pectinesterase inhibitor 6-like [Cicer arietinum]
comp52193_c0_seq3	1.39542	PREDICTED: F-box/kelch-repeat protein At1g80440 [Vitis vinifera]
comp41933_c0_seq1	1.39394	PREDICTED: probable ADP-ribosylation factor GTPase-activating protein AGD6-like [Brachypodium distachyon]
comp49968_c0_seq1	1.39214	Os03g0806700 [Oryza sativa Japonica Group]
comp42783_c0_seq1	1.38997	Os02g0679700 [Oryza sativa Japonica Group]
comp54730_c0_seq1	1.38943	Os07g0133500 [Oryza sativa Japonica Group]
comp44730_c0_seq1	1.38859	-
comp48338_c0_seq3	1.38656	rd22-b protein precursor [Vitis vinifera]
comp49086_c0_seq3	1.38597	PREDICTED: pentatricopeptide repeat-containing protein At2g40720 [Vitis vinifera]
comp46488_c0_seq1	1.38597	-
comp47807_c0_seq2	1.38597	SAUR family protein [Populus trichocarpa]
comp52758_c0_seq2	1.3761	Transmembrane amino acid transporter family protein isoform 1 [Theobroma cacao]
comp37588_c0_seq3	1.37191	-
comp45550_c0_seq2	1.37019	PREDICTED: protein FANTASTIC FOUR 1-like [Cicer arietinum]
comp55037_c0_seq3	1.36949	Exocyst subunit exo70 family protein H4 [Theobroma cacao]
comp57315_c0_seq1	1.36665	PREDICTED: ABC transporter G family member 36-like [Fragaria vesca subsp. vesca]
comp40424_c0_seq1	1.36023	PREDICTED: probable aquaporin NIP5-1 [Vitis vinifera]
comp37468_c0_seq1	1.35928	-
comp43963_c0_seq2	1.35928	PREDICTED: mediator of RNA polymerase II transcription subunit 32-like isoform 3 [Solanum lycopersicum]
comp44983_c0_seq1	1.35858	Os01g0875300 [Oryza sativa Japonica Group]
comp42421_c0_seq1	1.35682	Arabidopsis thaliana transcription factor ATYB4 (GB:X95297) [Arabidopsis thaliana]
comp43182_c0_seq1	1.35617	Os09g0482840 [Oryza sativa Japonica Group]
comp50081_c0_seq1	1.35533	trehalose-6-phosphate synthase [Camellia sinensis]
comp52938_c0_seq2	1.35357	PREDICTED: L-ascorbate oxidase homolog [Glycine max]
comp13991_c0_seq1	1.35261	EST gb|AB015130 comes from this gene [Arabidopsis thaliana]
comp49066_c0_seq4	1.35063	PREDICTED: UPF0326 protein At4g17486 isoform 1 [Vitis vinifera]
comp52166_c0_seq1	1.34971	PAB-dependent poly(A)-specific ribonuclease subunit PAN3 [Theobroma cacao]
comp50935_c0_seq1	1.34873	hypothetical protein PRUPE_ppa026530mg [Prunus persica]
comp46666_c0_seq1	1.34759	PREDICTED: peroxidase 5-like [Solanum lycopersicum]
comp42772_c0_seq1	1.34638	Os05g0575000 [Oryza sativa Japonica Group]
comp35410_c0_seq1	1.34619	PREDICTED: flowering-promoting factor 1-like protein 3-like [Fragaria vesca subsp. vesca]
comp62717_c0_seq1	1.34368	-
comp40829_c0_seq1	1.34054	-
comp37884_c0_seq1	1.33963	-
comp56562_c0_seq5	1.33905	Concanavalin A-like lectin protein kinase family protein [Theobroma cacao]
comp44137_c0_seq2	1.33844	PREDICTED: bifunctional monodehydroascorbate reductase and carbonic anhydrase nectarin-3-like [Brachypodium distachyon]
comp46836_c0_seq2	1.33797	PREDICTED: UPF0496 protein At3g19330 [Vitis vinifera]
comp48193_c0_seq1	1.33649	Os01g0131300 [Oryza sativa Japonica Group]
comp45691_c0_seq1	1.334	fasciclin-like arabinogalactan protein 6 [Arabidopsis thaliana]
comp49707_c0_seq1	1.3339	PREDICTED: homeobox-leucine zipper protein HAT22 [Vitis vinifera]
comp54100_c0_seq1	1.33367	Heat shock protein DnaJ with tetratricopeptide repeat isoform 1 [Theobroma cacao]
comp47637_c0_seq1	1.33196	Os01g0306800 [Oryza sativa Japonica Group]
comp46187_c0_seq3	1.33108	PREDICTED: probable xyloglucan endotransglucosylase/hydrolase protein 28-like [Cucumis sativus]
comp49596_c0_seq1	1.32989	R2R3 Myb30 transcription factor [Vitis vinifera]
comp49811_c0_seq1	1.32884	PREDICTED: ras-related protein RABA6b [Vitis vinifera]
comp48847_c0_seq2	1.32842	hypothetical protein PRUPE_ppa010301mg [Prunus persica]
comp37857_c0_seq1	1.32709	methallothioneine-like protein [Atropa belladonna]
comp56732_c0_seq1	1.32618	PREDICTED: alpha-aminoadipic semialdehyde synthase-like [Vitis vinifera]
comp51838_c0_seq3	1.32462	PREDICTED: probable pectinesterase/pectinesterase inhibitor 34-like [Vitis vinifera]
comp43279_c0_seq2	1.32262	-
comp32784_c0_seq1	1.32262	-
comp52876_c1_seq5	1.32212	PREDICTED: probable serine/threonine-protein kinase tsuA-like [Cicer arietinum]
comp53678_c0_seq2	1.32179	PREDICTED: lactation elevated protein 1-like [Cucumis sativus]
comp37596_c0_seq1	1.32125	HTH-type transcriptional regulator protein ptxE [Theobroma cacao]
comp49110_c0_seq4	1.31975	PREDICTED: F-box/kelch-repeat protein At1g30090-like [Cucumis sativus]
comp54381_c0_seq5	1.31954	PREDICTED: pentatricopeptide repeat-containing protein At5g65570-like [Cicer arietinum]
comp52203_c0_seq1	1.31867	PREDICTED: pentatricopeptide repeat-containing protein At5g61370, mitochondrial-like [Cucumis sativus]
comp45804_c0_seq2	1.3181	Os09g0466800 [Oryza sativa Japonica Group]
comp50433_c0_seq1	1.3173	PREDICTED: probable aquaporin NIP5-1-like [Cucumis sativus]
comp54655_c0_seq3	1.31548	Os05g0318100 [Oryza sativa Japonica Group]
comp57060_c0_seq3	1.31197	PREDICTED: pentatricopeptide repeat-containing protein At5g02860-like [Cucumis sativus]
comp46156_c0_seq2	1.31197	bifunctional inhibitor/lipid-transfer protein/seed storage 2S albumin superfamily protein [Arabidopsis thaliana]
comp35686_c0_seq1	1.31197	-
comp47149_c0_seq1	1.31197	PREDICTED: protein ZINC INDUCED FACILITATOR-LIKE 1-like isoform X4 [Setaria italica]
comp40905_c0_seq2	1.31197	PREDICTED: uncharacterized protein LOC100262529 [Vitis vinifera]
comp37439_c0_seq1	1.31096	Os03g0734500 [Oryza sativa Japonica Group]
comp50682_c0_seq1	1.31048	PREDICTED: pleiotropic drug resistance protein 2-like, partial [Cucumis sativus]
comp47539_c0_seq2	1.30455	cysteine-rich peptide [Triticum aestivum]
comp57129_c0_seq2	1.30127	GbVe [Gossypium barbadense]
comp40473_c0_seq2	1.29937	lectin precursor [Zephyranthes candida]
comp46571_c0_seq3	1.29585	-
comp53623_c1_seq1	1.29382	Os02g0711400 [Oryza sativa Japonica Group]
comp47806_c0_seq1	1.28772	-
comp49454_c0_seq1	1.28644	PREDICTED: E3 ubiquitin-protein ligase RING1-like [Cucumis sativus]
comp46061_c0_seq1	1.28583	PREDICTED: protein RALF-like 33-like [Cucumis sativus]
comp35179_c0_seq1	1.2855	PREDICTED: uncharacterized protein At4g30180-like [Vitis vinifera]
comp46018_c0_seq1	1.27955	F1F0-ATPase inhibitor-like protein [Arabidopsis thaliana]
comp46029_c0_seq1	1.27802	Heat stable protein 1 [Theobroma cacao]
comp52449_c0_seq3	1.27575	PREDICTED: probable inositol oxygenase [Vitis vinifera]
comp47542_c0_seq3	1.27487	HVA22-like protein i [Medicago truncatula]
comp51755_c0_seq3	1.27015	PREDICTED: pentatricopeptide repeat-containing protein At4g33170-like [Fragaria vesca subsp. vesca]
comp36543_c0_seq1	1.26727	Os01g0760400 [Oryza sativa Japonica Group]
comp37745_c0_seq2	1.26466	-
comp70904_c0_seq1	1.26013	-
comp47274_c0_seq1	1.2565	pro-resilin precursor [Zea mays]
comp47502_c0_seq1	1.25518	Os03g0168200 [Oryza sativa Japonica Group]
comp50757_c0_seq1	1.25392	photoperiod-response-like protein [Populus trichocarpa]
comp50246_c0_seq1	1.25308	PREDICTED: sodium-coupled neutral amino acid transporter 4-like [Cicer arietinum]
comp51635_c0_seq2	1.25308	PREDICTED: pentatricopeptide repeat-containing protein At3g09040, mitochondrial [Vitis vinifera]
comp48868_c0_seq2	1.25257	L-isoaspartate O-methyltransferase [Theobroma cacao]
comp49659_c0_seq2	1.25153	MADS box protein 5, partial [Agave tequilana]
comp53029_c0_seq2	1.251	RING finger family protein [Medicago truncatula]
comp48430_c0_seq2	1.25081	UvrABC system protein C [Theobroma cacao]
comp48024_c0_seq1	1.24933	PREDICTED: proline-rich protein 4-like, partial [Cucumis sativus]
comp54648_c0_seq1	1.24702	PREDICTED: G-type lectin S-receptor-like serine/threonine-protein kinase At1g34300-like [Vitis vinifera]
comp50618_c0_seq1	1.24606	PREDICTED: homocysteine S-methyltransferase 2-like [Vitis vinifera]
comp51922_c0_seq3	1.24059	PREDICTED: xylogalacturonan beta-1,3-xylosyltransferase [Vitis vinifera]
comp43456_c1_seq1	1.24059	-
comp55875_c0_seq1	1.24002	Os05g0310600 [Oryza sativa Japonica Group]
comp49450_c0_seq1	1.23797	-
comp48894_c0_seq3	1.23515	Ribosomal L.8/L5e family protein isoform 1 [Theobroma cacao]
comp43353_c0_seq1	1.23466	fasciclin-like AGP 11 [Populus tremula x Populus alba]
comp53343_c0_seq2	1.22994	PREDICTED: aspartic proteinase nepenthesin-2 [Vitis vinifera]
comp44158_c0_seq1	1.22883	Photosystem II reaction center protein M [Medicago truncatula]
comp48957_c0_seq1	1.22567	phenylalanine ammonia lyase, partial [Lilium hybrid division I]
comp54118_c0_seq2	1.22384	Os07g0516000 [Oryza sativa Japonica Group]
comp52981_c0_seq1	1.22137	UPF0496 protein [Theobroma cacao]
comp46729_c0_seq2	1.21952	-
comp55732_c0_seq4	1.21929	Exocyst subunit exo70 family protein H4 [Theobroma cacao]
comp54691_c0_seq5	1.21326	Electron transfer flavoprotein-ubiquinone oxidoreductase [Medicago truncatula]
comp51769_c0_seq9	1.21243	PREDICTED: mitogen-activated protein kinase homolog MMK2-like [Vitis vinifera]
comp49805_c0_seq3	1.21243	-
comp17488_c0_seq1	1.21243	Os03g0726500 [Oryza sativa Japonica Group]
comp44162_c0_seq3	1.21243	-
comp56380_c0_seq2	1.20809	Adenine nucleotide alpha hydrolases-like superfamily protein [Theobroma cacao]
comp48993_c0_seq2	1.20785	undecaprenyl pyrophosphate synthetase [Zea mays]
comp52152_c0_seq1	1.20636	PREDICTED: aspartic proteinase nepenthesin-2 [Vitis vinifera]
comp53201_c0_seq1	1.20636	PREDICTED: serine/threonine-protein kinase-like protein CCR4-like [Vitis vinifera]
comp54129_c0_seq2	1.20021	calmodulin-binding protein [Beta vulgaris]
comp52835_c0_seq1	1.1995	F21B7.22 [Theobroma cacao]
comp53074_c0_seq2	1.19886	PREDICTED: SNF1-related protein kinase regulatory subunit gamma-like PV42a [Vitis vinifera]
comp46876_c0_seq3	1.19737	Auxin-responsive protein IAA16 [Aegilops tauschii]
comp48625_c0_seq1	1.19168	PREDICTED: uncharacterized LOC101205845, partial [Cucumis sativus]
comp41603_c0_seq1	1.19069	-
comp45413_c0_seq1	1.18935	Os04g0680300 [Oryza sativa Japonica Group]
comp45734_c0_seq5	1.18882	-
comp45123_c0_seq1	1.18583	cytochrome P450 71A9 precursor [Glycine max]
comp47745_c0_seq1	1.18479	Os02g0715300 [Oryza sativa Japonica Group]
comp45333_c0_seq1	1.18421	cc-nbs-lrr resistance protein [Populus trichocarpa]
comp32057_c0_seq1	1.18269	PREDICTED: non-lysosomal glucosylceramidase [Vitis vinifera]
comp16382_c0_seq1	1.18269	-
comp52582_c0_seq1	1.18015	Pyrimidine 4 isoform 1 [Theobroma cacao]
comp98581_c0_seq1	1.17987	-
comp55038_c0_seq5	1.1779	PREDICTED: galactokinase [Vitis vinifera]
comp53673_c0_seq1	1.17318	PREDICTED: aldehyde dehydrogenase family 7 member B4-like [Cucumis sativus]
comp42881_c0_seq4	1.17316	caffeic O-methyltransferase1 [Eucalyptus camaldulensis]
comp37932_c0_seq2	1.17163	dehydrin 13 [Oryza sativa Indica Group]
comp46066_c0_seq1	1.17061	-
comp52131_c0_seq1	1.16915	LSD1-like 1 [Theobroma cacao]
comp49466_c0_seq2	1.16861	PREDICTED: eukaryotic translation initiation factor 6-2 isoform 1 [Vitis vinifera]
comp30564_c0_seq2	1.16813	-
comp45592_c0_seq3	1.16337	PREDICTED: mitotic-spindle organizing protein 1A-like [Fragaria vesca subsp. vesca]
comp55955_c0_seq6	1.16311	PREDICTED: oligopeptide transporter 7-like [Glycine max]
comp52220_c0_seq1	1.16285	Glutamate decarboxylase 4 isoform 1 [Theobroma cacao]
comp54830_c0_seq5	1.16219	Os04g0530900 [Oryza sativa Japonica Group]
comp37824_c0_seq1	1.15997	PREDICTED: calcium-binding protein P-like [Setaria italica]
comp45689_c0_seq1	1.15997	PREDICTED: 39S ribosomal protein L47, mitochondrial-like [Cucumis sativus]
comp57227_c0_seq9	1.15917	Formin-like protein 1 [Triticum urartu]
comp44636_c0_seq1	1.15573	Maf-like protein, expressed [Oryza sativa Japonica Group]
comp47833_c0_seq1	1.15151	Os01g0960000 [Oryza sativa Japonica Group]
comp47072_c0_seq3	1.15051	PREDICTED: mitochondrial uncoupling protein 4 [Vitis vinifera]
comp43681_c0_seq3	1.14924	PREDICTED: mature T-cell proliferation 1 neighbor protein-like [Cucumis sativus]
comp37953_c0_seq1	1.14758	Disease resistance-responsive family protein [Theobroma cacao]
comp48798_c0_seq1	1.14758	-
comp51490_c0_seq4	1.14666	PREDICTED: probable methyltransferase PMT19-like [Solanum lycopersicum]
comp50574_c0_seq2	1.14655	C4C4-type RING finger protein [Vitis pseudoreticulata]
comp54516_c0_seq1	1.14632	PREDICTED: pentatricopeptide repeat-containing protein At1g74750-like [Solanum lycopersicum]
comp23685_c0_seq1	1.14616	PREDICTED: protein EIN4-like [Brachypodium distachyon]
comp40206_c0_seq2	1.14385	PREDICTED: DDB1- and CUL4-associated factor 8-like [Setaria italica]
comp50732_c0_seq3	1.14367	E3 ubiquitin-protein ligase MARCH2 [Triticum urartu]
comp55729_c0_seq2	1.14352	PREDICTED: probable LRR receptor-like serine/threonine-protein kinase At1g56130-like [Vitis vinifera]
comp46266_c0_seq1	1.14329	T4.10 [Malus x robusta]
comp55020_c0_seq13	1.13769	Os07g0109400 [Oryza sativa Japonica Group]
comp49356_c0_seq1	1.1376	PREDICTED: 3-hydroxypropionyl-coenzyme A dehydratase [Vitis vinifera]
comp30330_c0_seq2	1.13725	PREDICTED: GPI-anchored protein LORELEI [Vitis vinifera]
comp44279_c0_seq1	1.13688	hydroxyproline-rich glycoprotein [Solanum tuberosum]
comp34525_c0_seq1	1.13688	allene oxide synthase [Lemna paucicostata]
comp50351_c0_seq3	1.13388	Myb [Nicotiana tabacum]
comp52587_c0_seq1	1.13315	cell division AAA ATPase family protein [Triticum aestivum]
comp47038_c0_seq1	1.13249	DNA-binding protein [Petunia x hybrida]
comp54839_c0_seq3	1.12885	PREDICTED: probable cysteine desulfurase-like [Brachypodium distachyon]
comp43090_c0_seq2	1.1283	Os08g0416800 [Oryza sativa Japonica Group]
comp51253_c0_seq1	1.12778	PREDICTED: COBW domain-containing protein 2-like isoform 2 [Glycine max]
comp37612_c0_seq1	1.12755	-
comp65770_c0_seq1	1.12755	-
comp51013_c0_seq1	1.12542	Os08g0107100 [Oryza sativa Japonica Group]
comp46499_c0_seq8	1.1252	-
comp43672_c0_seq2	1.12497	-
comp53333_c0_seq11	1.12479	rhodanese like protein [Arabidopsis thaliana]
comp55046_c0_seq1	1.12372	PREDICTED: L-type lectin-domain containing receptor kinase S.4 [Vitis vinifera]
comp51108_c0_seq1	1.12083	Class I glutamine amidotransferase-like superfamily protein [Theobroma cacao]
comp41810_c0_seq2	1.12024	Os01g0214500 [Oryza sativa Japonica Group]
comp45117_c0_seq2	1.11933	PREDICTED: methyltransferase-like protein 13-like [Vitis vinifera]
comp27414_c0_seq1	1.11933	-
comp49674_c0_seq1	1.11933	-
comp27661_c0_seq1	1.11917	-
comp53666_c0_seq2	1.11837	Chaperone protein dnaJ-related [Theobroma cacao]
comp55233_c0_seq1	1.1168	PREDICTED: receptor-like protein kinase BRI1-like 3-like [Fragaria vesca subsp. vesca]
comp28346_c0_seq1	1.11622	ABCG3, partial [Triticum aestivum]
comp49449_c0_seq1	1.11585	ELMO/CED-12 family protein isoform 1 [Theobroma cacao]
comp55846_c0_seq2	1.11321	PREDICTED: beta-xylosidase/alpha-L-arabinofuranosidase 2-like [Vitis vinifera]
comp45708_c0_seq2	1.1131	PREDICTED: UDP-glucose flavonoid 3-O-glucosyltransferase 7-like [Vitis vinifera]
comp36290_c0_seq3	1.1129	-
comp48758_c0_seq1	1.11203	phosphoenolpyruvate carboxylase [Jatropha curcas]
comp54168_c0_seq1	1.11135	glutamyl tRNA reductase [Hordeum vulgare subsp. vulgare]
comp76939_c0_seq1	1.11106	-
comp53365_c0_seq1	1.11106	hypothetical chloroplast RF21 (chloroplast) [Wolffiella lingulata]
comp54720_c0_seq2	1.11079	PREDICTED: EPIDERMAL PATTERNING FACTOR-like protein 1-like [Setaria italica]
comp24298_c0_seq2	1.10934	-
comp55253_c0_seq1	1.10858	ABC-2 type transporter family protein [Theobroma cacao]
comp46451_c0_seq2	1.10853	NADH-plastoquinone oxidoreductase subunit 2 (chloroplast) [Rumex acetosa]
comp56676_c0_seq2	1.10819	PREDICTED: cellulose synthase-like protein D3-like [Vitis vinifera]
comp51332_c0_seq3	1.10728	PSI P700 apoprotein A1 [Lemna minor]
comp44069_c0_seq1	1.10686	-
comp45163_c0_seq1	1.10274	Os07g0688200 [Oryza sativa Japonica Group]
comp56636_c0_seq4	1.10155	PREDICTED: potassium channel AKT2-like [Brachypodium distachyon]
comp21992_c0_seq1	1.10107	DNA/RNA polymerases superfamily protein [Theobroma cacao]
comp40588_c0_seq1	1.10107	-
comp44553_c0_seq1	1.09967	OSJNBa0019K04.18 [Oryza sativa Japonica Group]
comp28596_c0_seq1	1.09877	anti-microbial protein [Pinus monticola]
comp51260_c0_seq2	1.0954	PREDICTED: histone-lysine N-methyltransferase ATXR6-like [Cucumis sativus]
comp26977_c0_seq1	1.0954	-
comp45972_c0_seq2	1.09477	dehydration-responsive element binding protein 3 [Asparagus officinalis]
comp46928_c0_seq1	1.09285	PREDICTED: pentatricopeptide repeat-containing protein At5g15340, mitochondrial-like [Vitis vinifera]
comp53104_c0_seq6	1.09158	S-receptor kinase-like [Oryza sativa Japonica Group]
comp54636_c0_seq7	1.09061	PREDICTED: E3 ubiquitin-protein ligase MARCH1 [Vitis vinifera]
comp41937_c0_seq1	1.09031	PREDICTED: WAK-like kinase [Solanum lycopersicum]
comp48544_c0_seq2	1.08958	PREDICTED: probable disease resistance RPP8-like protein 2-like [Vitis vinifera]
comp53156_c1_seq2	1.08888	PREDICTED: GDSL esterase/lipase At5g55050 [Vitis vinifera]
comp45658_c0_seq1	1.08873	PREDICTED: upstream activation factor subunit spp27 [Vitis vinifera]
comp112271_c0_seq1	1.08822	DNA/RNA polymerases superfamily protein [Theobroma cacao]
comp37576_c0_seq2	1.08734	cysteine proteinase, partial [Genlisea aurea]
comp48231_c0_seq1	1.08709	PREDICTED: CASP-like protein Os07g0442900-like [Brachypodium distachyon]
comp50057_c0_seq1	1.0852	Glycosyl hydrolase family 10 protein isoform 1 [Theobroma cacao]
comp55643_c0_seq1	1.084	PREDICTED: ABC transporter G family member 39-like [Glycine max]
comp50694_c0_seq2	1.08315	PB1 domain-containing protein [Nicotiana benthamiana]
comp48937_c0_seq1	1.08251	PR16-1 [Nicotiana benthamiana]
comp53378_c0_seq1	1.08058	O-fucosyltransferase family protein isoform 2 [Theobroma cacao]
comp55630_c0_seq1	1.08024	PREDICTED: pentatricopeptide repeat-containing protein At5g14770, mitochondrial-like [Cicer arietinum]
comp44924_c0_seq1	1.07833	PREDICTED: globulin-1 S allele-like [Setaria italica]
comp66326_c0_seq1	1.07751	-
comp52905_c2_seq18	1.07411	-
comp47194_c0_seq1	1.07346	PREDICTED: chaperone protein dnaJ 11, chloroplastic-like [Glycine max]
comp53555_c0_seq2	1.07346	Receptor protein kinase 4 [Theobroma cacao]
comp53186_c0_seq7	1.07208	NAC domain protein, IPR003441 [Populus trichocarpa]
comp44090_c0_seq1	1.07134	-
comp37566_c0_seq1	1.07096	-
comp38039_c0_seq1	1.06961	-
comp44560_c0_seq9	1.06745	Integrase core domain containing protein [Solanum demissum]
comp57077_c0_seq2	1.06703	PREDICTED: protein FAM135B-like [Vitis vinifera]
comp41255_c0_seq1	1.06672	Os09g0483300 [Oryza sativa Japonica Group]
comp40406_c0_seq1	1.06481	-
comp50680_c0_seq1	1.06475	NAC-domain transcription factor [Triticum aestivum]
comp53284_c0_seq1	1.06375	PREDICTED: UPF0503 protein At3g09070, chloroplastic-like [Fragaria vesca subsp. vesca]
comp65190_c0_seq1	1.06183	-
comp55719_c0_seq1	1.06125	Serine/threonine protein kinase-like protein CCR4 [Medicago truncatula]
comp54333_c0_seq3	1.06043	PREDICTED: cytochrome P450 734A6-like isoform X1 [Setaria italica]
comp40129_c0_seq1	1.06043	-
comp56069_c0_seq3	1.05986	DNAJ heat shock family protein [Theobroma cacao]
comp47306_c0_seq3	1.05946	-
comp45997_c0_seq1	1.0588	Os06g0695800 [Oryza sativa Japonica Group]
comp56036_c0_seq3	1.05752	protein binding protein [Zea mays]
comp45683_c0_seq1	1.05481	PREDICTED: rhodanese-like domain-containing protein 15, chloroplastic-like [Fragaria vesca subsp. vesca]
comp51735_c0_seq1	1.05441	salt-inducible zinc finger 1 [Arabidopsis thaliana]
comp50194_c0_seq1	1.05366	PREDICTED: probable carboxylesterase 17 [Vitis vinifera]
comp50913_c0_seq1	1.05334	succinate dehydrogenase [Cucumis melo subsp. melo]
comp47391_c0_seq1	1.05144	PREDICTED: pentatricopeptide repeat-containing protein At1g11290 [Vitis vinifera]
comp55991_c0_seq2	1.05045	galactose oxidase [Ziziphus jujuba]
comp41926_c0_seq1	1.05016	retroelement pol polyprotein-like [Arabidopsis thaliana]
comp49419_c0_seq1	1.04936	PREDICTED: probable protein phosphatase 2C 25-like [Vitis vinifera]
comp40417_c0_seq1	1.04894	PREDICTED: macrophage migration inhibitory factor homolog [Vitis vinifera]
comp49266_c0_seq5	1.04894	RING/U-box domain-containing protein [Arabidopsis thaliana]
comp49536_c0_seq1	1.04786	Os03g0806600 [Oryza sativa Japonica Group]
comp37527_c0_seq1	1.04721	-
comp42936_c0_seq1	1.04687	PREDICTED: cysteine-rich receptor-like protein kinase 25-like isoform 3 [Glycine max]
comp56880_c0_seq2	1.04658	PREDICTED: receptor-like protein kinase FERONIA-like [Setaria italica]
comp53953_c0_seq2	1.0459	retrotransposon protein [Cucumis melo subsp. melo]
comp44814_c0_seq1	1.04518	-
comp45913_c0_seq2	1.04449	PREDICTED: aminotransferase ALD1-like [Fragaria vesca subsp. vesca]
comp48685_c0_seq1	1.04395	actinidin Act1c [Actinidia eriantha]
comp39716_c0_seq1	1.04251	fatty acid elongase [Pistacia chinensis]
comp55480_c1_seq3	1.04251	Os01g0796400 [Oryza sativa Japonica Group]
comp46510_c0_seq1	1.04188	PREDICTED: DNA repair protein XRCC4 [Vitis vinifera]
comp49195_c0_seq1	1.04157	PREDICTED: pentatricopeptide repeat-containing protein At5g19020, mitochondrial-like [Cucumis sativus]
comp56583_c0_seq12	1.04067	sugar beet HS1 PRO-1 2 [Theobroma cacao]
comp53740_c1_seq1	1.04017	PREDICTED: calcium-binding protein CML37 [Vitis vinifera]
comp48114_c0_seq1	1.0383	PREDICTED: abscisic acid and environmental stress-inducible protein-like [Cicer arietinum]
comp58504_c0_seq1	1.0381	-
comp53714_c0_seq1	1.03556	Polyol/monosaccharide transporter 5 [Theobroma cacao]
comp45487_c0_seq1	1.0349	PREDICTED: sirohydrochlorin ferrochelatase-like [Brachypodium distachyon]
comp18386_c0_seq1	1.03444	-
comp55327_c0_seq3	1.03344	PREDICTED: wall-associated receptor kinase-like 2-like [Vitis vinifera]
comp42536_c0_seq2	1.03269	Os08g0512900 [Oryza sativa Japonica Group]
comp54593_c0_seq1	1.03269	expressed protein [Oryza sativa Japonica Group]
comp44981_c0_seq1	1.02852	photosystem I assembly protein Ycf3 (chloroplast) [Solanum carolinense]
comp43638_c0_seq1	1.02852	mitochondrial import inner membrane translocase subunit Tim8/small zinc finger-like protein [Jatropha curcas]
comp37729_c0_seq1	1.02852	-
comp53680_c0_seq1	1.02519	CBL-interacting protein kinase 12 isoform 1 [Theobroma cacao]
comp53968_c0_seq3	1.02509	PREDICTED: uncharacterized acetyltransferase At3g50280-like [Glycine max]
comp46090_c0_seq1	1.02481	-
comp50031_c0_seq1	1.02464	PREDICTED: G-type lectin S-receptor-like serine/threonine-protein kinase At1g11330, partial [Vitis vinifera]
comp57074_c0_seq1	1.02378	PREDICTED: ABC transporter B family member 1-like [Vitis vinifera]
comp46004_c0_seq1	1.02321	endo-xyloglucan transferase [Nicotiana tabacum]
comp29746_c0_seq1	1.02202	-
comp49929_c0_seq1	1.02051	PREDICTED: ethylene-responsive transcription factor ERF010-like [Vitis vinifera]
comp56388_c0_seq1	1.0201	PREDICTED: probable L-type lectin-domain containing receptor kinase S.7-like [Vitis vinifera]
comp52787_c0_seq1	1.01979	PREDICTED: probable xyloglucan endotransglucosylase/hydrolase protein 8-like [Cucumis sativus]
comp47302_c0_seq1	1.01979	6,7-dimethyl-8-ribityllumazine synthase [Theobroma cacao]
comp54557_c1_seq1	1.01955	PREDICTED: E3 ubiquitin-protein ligase RHF2A-like [Glycine max]
comp56326_c0_seq7	1.01817	PREDICTED: dual specificity protein phosphatase PHS1-like [Setaria italica]
comp53526_c0_seq1	1.01795	PREDICTED: receptor-like serine/threonine-protein kinase ALE2 [Vitis vinifera]
comp42607_c0_seq4	1.01588	PREDICTED: bark storage protein A-like [Cucumis sativus]
comp50916_c0_seq4	1.01513	RNA-binding family protein isoform 2 [Theobroma cacao]
comp50998_c0_seq1	1.01378	PREDICTED: nicotianamine synthase-like [Cicer arietinum]
comp36424_c0_seq1	1.0108	PREDICTED: phosphoenolpyruvate carboxylase-like [Solanum lycopersicum]
comp45939_c0_seq1	1.00907	Gb:AAF02129.1 isoform 1 [Theobroma cacao]
comp42982_c0_seq2	1.00712	PREDICTED: protein-L-isoaspartate O-methyltransferase-like isoform 1 [Brachypodium distachyon]
comp50376_c0_seq1	1.00672	Tetratricopeptide repeat (TPR)-like superfamily protein [Theobroma cacao]
comp25206_c0_seq1	1.00672	Bifunctional monodehydroascorbate reductase and carbonic anhydrase nectarin-3 [Aegilops tauschii]
comp56292_c0_seq7	1.00598	PREDICTED: MATE efflux family protein 1-like [Setaria italica]
comp47887_c0_seq1	1.00564	PREDICTED: thiosulfate sulfurtransferase 18-like [Solanum lycopersicum]
comp52489_c0_seq2	1.00499	PREDICTED: pentatricopeptide repeat-containing protein At1g71460, chloroplastic-like [Vitis vinifera]
comp55840_c0_seq1	1.00459	NADP-dependent malic enzyme [Theobroma cacao]
comp53183_c0_seq26	1.00417	PREDICTED: trimethylguanosine synthase [Vitis vinifera]
comp53983_c0_seq6	1.00385	PREDICTED: probable cardiolipin synthase 1-like [Fragaria vesca subsp. vesca]
comp52226_c1_seq1	1.00303	Os03g0122300 [Oryza sativa Japonica Group]
comp51994_c0_seq1	1.0013	PREDICTED: choline/ethanolamine kinase-like [Fragaria vesca subsp. vesca]
comp53270_c0_seq1	1.00117	PREDICTED: probable galacturonosyltransferase-like 7-like [Glycine max]
comp54953_c0_seq1	-1.00014	PREDICTED: peptide-N4-(N-acetyl-beta-glucosaminyl)asparagine amidase A-like [Vitis vinifera]
comp48148_c0_seq1	-1.00248	T1.1 [Malus x robusta]
comp54796_c0_seq3	-1.00384	PREDICTED: abscisic acid 8'-hydroxylase 1-like [Setaria italica]
comp43470_c0_seq1	-1.00996	fructose 1,6 bisphosphate aldolase 1 [Polytomella parva]
comp54342_c0_seq1	-1.00996	XB3 in isoform 1 [Theobroma cacao]
comp47615_c0_seq1	-1.00996	Cytochrome P450 family protein [Theobroma cacao]
comp48438_c0_seq1	-1.01328	PREDICTED: indole-3-acetic acid-induced protein ARG7-like [Solanum lycopersicum]
comp53097_c0_seq1	-1.01435	PREDICTED: ribonucleoside-diphosphate reductase small chain-like [Cicer arietinum]
comp52720_c0_seq1	-1.02009	cysteine protease a [Symplocarpus renifolius]
comp81385_c0_seq1	-1.02068	-
comp51047_c0_seq2	-1.02085	PREDICTED: proactivator polypeptide-like 1 isoform 1 [Vitis vinifera]
comp55925_c0_seq3	-1.02347	Serine/threonine-protein kinase SRK2E [Theobroma cacao]
comp36987_c0_seq1	-1.02431	PREDICTED: 3-ketoacyl-CoA synthase 6-like [Cicer arietinum]
comp38493_c0_seq1	-1.0247	3-ketoacyl-CoA synthase 13 [Gossypium raimondii]
comp50492_c0_seq1	-1.02539	PREDICTED: gibberellin 2-beta-dioxygenase 8-like [Vitis vinifera]
comp54973_c0_seq5	-1.02555	PREDICTED: histidine kinase 4-like [Setaria italica]
comp55997_c0_seq1	-1.02602	ethylene receptor homolog precursor [Solanum lycopersicum]
comp49420_c0_seq1	-1.02815	PREDICTED: proactivator polypeptide-like 1-like [Fragaria vesca subsp. vesca]
comp54697_c0_seq1	-1.03233	PREDICTED: fatty acyl-CoA reductase 2 [Vitis vinifera]
comp52179_c0_seq1	-1.03268	Os03g0717900 [Oryza sativa Japonica Group]
comp49748_c0_seq1	-1.04445	PREDICTED: glucomannan 4-beta-mannosyltransferase 9-like [Vitis vinifera]
comp65512_c0_seq1	-1.04743	-
comp40934_c0_seq2	-1.05004	Stigma-specific Stig1 family protein [Theobroma cacao]
comp50411_c0_seq2	-1.0506	PREDICTED: transcription factor PCF5-like [Setaria italica]
comp50668_c0_seq3	-1.05069	expansin 2 [Dimocarpus longan]
comp43050_c0_seq1	-1.05098	-
comp56996_c0_seq1	-1.05381	Phosphoenolpyruvate carboxylase 4 isoform 1 [Theobroma cacao]
comp50517_c0_seq4	-1.05628	PREDICTED: pirin-like protein-like [Vitis vinifera]
comp52006_c0_seq6	-1.05781	Phosphoenolpyruvate carboxylase family protein [Theobroma cacao]
comp48469_c0_seq2	-1.0613	hypothetical protein VITISV_034795 [Vitis vinifera]
comp47267_c0_seq1	-1.06851	G-box-binding factor 3 [Triticum urartu]
comp47282_c0_seq2	-1.06946	PREDICTED: phospho-2-dehydro-3-deoxyheptonate aldolase 2, chloroplastic-like [Fragaria vesca subsp. vesca]
comp48732_c0_seq1	-1.07099	Lactoylglutathione lyase / glyoxalase I family protein [Theobroma cacao]
comp47700_c0_seq1	-1.07505	Aspartic proteinase A1 [Theobroma cacao]
comp48016_c0_seq1	-1.07515	ATP synthase F1, delta subunit family protein [Zea mays]
comp52349_c0_seq2	-1.07525	-
comp53417_c0_seq4	-1.08318	PREDICTED: UDP-glycosyltransferase 85A2-like [Cucumis sativus]
comp40699_c0_seq1	-1.08556	histone H2B [Arabidopsis thaliana]
comp48656_c0_seq2	-1.08665	PREDICTED: chlorophyll a-b binding protein 6A, chloroplastic-like [Cucumis sativus]
comp37303_c0_seq1	-1.09168	-
comp40271_c0_seq2	-1.09445	PREDICTED: 14 kDa proline-rich protein DC2.15-like isoform 1 [Fragaria vesca subsp. vesca]
comp47102_c0_seq2	-1.09742	Os03g0288400 [Oryza sativa Japonica Group]
comp54076_c0_seq1	-1.0984	Exocyst complex component [Medicago truncatula]
comp36443_c0_seq1	-1.09862	PREDICTED: ferredoxin-3, chloroplastic-like isoform 1 [Vitis vinifera]
comp51905_c0_seq1	-1.10307	PREDICTED: phosphate transporter PHO1 homolog 1 isoform 2 [Vitis vinifera]
comp56477_c0_seq4	-1.10342	PREDICTED: uncharacterized membrane protein C24H6.13-like [Cicer arietinum]
comp43562_c0_seq1	-1.10949	-
comp37800_c0_seq1	-1.10949	-
comp45509_c0_seq1	-1.10989	PREDICTED: 1-aminocyclopropane-1-carboxylate oxidase homolog 1-like [Vitis vinifera]
comp36624_c0_seq1	-1.10999	Proline-rich protein [Medicago truncatula]
comp41619_c0_seq1	-1.11475	PREDICTED: uncharacterized protein LOC101777639 [Setaria italica]
comp48850_c0_seq1	-1.12099	PREDICTED: sigma factor sigB regulation protein rsbQ-like [Glycine max]
comp53777_c0_seq2	-1.12776	PREDICTED: arginine decarboxylase-like [Fragaria vesca subsp. vesca]
comp48959_c0_seq6	-1.1286	Saposin-like type B, region 1 family protein, expressed [Oryza sativa Japonica Group]
comp47694_c0_seq3	-1.12939	PREDICTED: phosphate metabolism protein 8 [Vitis vinifera]
comp42864_c0_seq1	-1.13097	CASP-like protein 6 [Glycine max]
comp51202_c0_seq2	-1.13114	PREDICTED: phospholipase C 3-like [Cucumis sativus]
comp51680_c0_seq2	-1.13549	PREDICTED: F-box/LRR-repeat protein At3g48880-like [Setaria italica]
comp52419_c0_seq3	-1.14002	Trichome birefringence-like 25 isoform 2 [Theobroma cacao]
comp43941_c0_seq1	-1.14088	mannose-binding lectin [Wolffia arrhiza]
comp49107_c0_seq2	-1.14093	LOB domain-containing protein 38 [Theobroma cacao]
comp46919_c0_seq2	-1.15292	ethylene receptor ETR3 [Actinidia deliciosa]
comp25116_c0_seq1	-1.15355	peroxidase prx12 precursor [Spinacia oleracea]
comp26728_c0_seq1	-1.15806	AT5G54270 [Arabidopsis thaliana]
comp45998_c0_seq1	-1.16127	-
comp48110_c0_seq6	-1.16273	-
comp37817_c0_seq1	-1.167	PREDICTED: E3 ubiquitin-protein ligase PUB23-like [Solanum lycopersicum]
comp52478_c0_seq1	-1.16916	PREDICTED: zinc transporter 5 isoform 1 [Vitis vinifera]
comp55598_c0_seq1	-1.17133	Os04g0555300 [Oryza sativa Japonica Group]
comp37501_c0_seq1	-1.17223	-
comp52086_c0_seq3	-1.17741	PREDICTED: phosphoenolpyruvate carboxylase kinase 1 [Vitis vinifera]
comp41418_c0_seq1	-1.17988	PREDICTED: pachytene checkpoint protein 2 homolog [Brachypodium distachyon]
comp48298_c0_seq1	-1.17988	phosphatidylglycerol/phosphatidylinositol transfer protein precursor [Camellia sinensis]
comp71839_c0_seq1	-1.18361	lipid transfer protein family protein [Wolffia australiana]
comp29185_c0_seq1	-1.18628	Histone H3.3 [Arabidopsis thaliana]
comp19281_c0_seq1	-1.19231	-
comp45266_c0_seq1	-1.21245	PREDICTED: aspartic proteinase nepenthesin-2 [Vitis vinifera]
comp21442_c0_seq1	-1.21305	-
comp36460_c0_seq1	-1.21686	RNA binding protein [Chlamydomonas reinhardtii]
comp49508_c0_seq1	-1.21941	DNA/RNA polymerases superfamily protein [Theobroma cacao]
comp30568_c0_seq1	-1.22408	PREDICTED: dnaJ homolog subfamily C member 1-like [Vitis vinifera]
comp49366_c0_seq2	-1.22521	PnFL-2 [Ipomoea batatas]
comp44362_c0_seq1	-1.22569	basic helix-loop-helix family protein [Arabidopsis lyrata subsp. lyrata]
comp43152_c0_seq1	-1.23756	-
comp41583_c0_seq1	-1.24517	chlorophyll a/b binding protein of LHCII type I [Wolffia australiana]
comp50841_c0_seq1	-1.24577	PREDICTED: cysteine proteinase RD21a-like [Cucumis sativus]
comp46945_c0_seq1	-1.2471	hypothetical protein SELMODRAFT_82694 [Selaginella moellendorffii]
comp41063_c0_seq1	-1.24798	Ribosomal protein S10 [Medicago truncatula]
comp49493_c0_seq1	-1.25097	PREDICTED: receptor-like serine/threonine-protein kinase SD1-8-like [Vitis vinifera]
comp51536_c0_seq5	-1.26069	Os06g0223700 [Oryza sativa Japonica Group]
comp56310_c0_seq4	-1.2625	Leucine-rich receptor-like protein kinase family protein, XI-23,RLK7 [Theobroma cacao]
comp49064_c0_seq17	-1.26465	Histone H2B [Medicago truncatula]
comp156736_c0_seq1	-1.26776	-
comp41789_c0_seq1	-1.27299	hybrid-cluster protein [Volvox carteri f. nagariensis]
comp102612_c0_seq1	-1.27299	stress-related chlorophyll a/b binding protein 1 [Chlamydomonas reinhardtii]
comp31962_c0_seq1	-1.27437	envelope protein [Chlamydomonas reinhardtii]
comp49023_c0_seq3	-1.27585	Pyridoxal phosphate phosphatase-related protein [Theobroma cacao]
comp131033_c0_seq1	-1.27845	-
comp50881_c0_seq1	-1.27849	PREDICTED: common plant regulatory factor 1-like isoform X3 [Cicer arietinum]
comp49587_c0_seq2	-1.28582	T1.1 [Malus x robusta]
comp53539_c0_seq4	-1.29536	PREDICTED: ATP-dependent RNA helicase SUPV3L1, mitochondrial-like [Glycine max]
comp48640_c0_seq1	-1.29684	PREDICTED: kinesin-2-like [Setaria italica]
comp43396_c0_seq1	-1.29684	Ubiquitin carboxyl-terminal hydrolase family protein [Medicago truncatula]
comp53651_c0_seq1	-1.29762	ammonium transporter AMT1;1 [Pyrus calleryana]
comp41614_c0_seq1	-1.30369	PREDICTED: subtilisin-like protease SDD1-like [Vitis vinifera]
comp44961_c0_seq1	-1.30764	PREDICTED: receptor-like protein kinase At3g21340-like [Setaria italica]
comp54420_c0_seq2	-1.31047	pectate lyase 1 [Musa acuminata AAA Group]
comp48974_c0_seq1	-1.31739	-
comp48907_c0_seq1	-1.31782	CBF-like transcription factor [Trachycarpus fortunei]
comp69471_c0_seq1	-1.31929	-
comp53710_c0_seq1	-1.3273	PREDICTED: 3-ketoacyl-CoA synthase 4-like [Vitis vinifera]
comp48411_c0_seq1	-1.32878	PREDICTED: ethylene-responsive transcription factor RAP2-7-like [Glycine max]
comp48691_c0_seq1	-1.33126	Os08g0407600 [Oryza sativa Japonica Group]
comp45331_c0_seq1	-1.33189	PREDICTED: zinc finger protein ZAT12-like [Vitis vinifera]
comp47580_c0_seq2	-1.33189	Alpha/beta-Hydrolases superfamily protein [Theobroma cacao]
comp44015_c0_seq1	-1.33189	-
comp54572_c1_seq1	-1.33189	-
comp59525_c0_seq1	-1.33189	-
comp55180_c0_seq1	-1.33323	PREDICTED: aspartic proteinase nepenthesin-2 [Vitis vinifera]
comp48892_c0_seq1	-1.33902	PREDICTED: SPX domain-containing protein 2-like [Glycine max]
comp48435_c0_seq1	-1.34223	saposin B domain-containing protein [Arabidopsis lyrata subsp. lyrata]
comp103099_c0_seq1	-1.34253	-
comp47908_c0_seq1	-1.34506	cysteine protease [Vicia sativa]
comp37244_c0_seq4	-1.35099	ribosomal protein S12, component of cytosolic 80S ribosome and 40S small subunit [Chlamydomonas reinhardtii]
comp46143_c0_seq2	-1.35391	Os09g0433800 [Oryza sativa Japonica Group]
comp75198_c0_seq1	-1.35573	PREDICTED: ADP,ATP carrier protein 2, mitochondrial-like [Setaria italica]
comp46313_c0_seq2	-1.35698	Inositol 1,3,4-trisphosphate 5/6-kinase family protein isoform 2 [Theobroma cacao]
comp41856_c0_seq1	-1.36359	protein binding protein [Zea mays]
comp49731_c0_seq6	-1.36439	mannose-binding lectin [Wolffia arrhiza]
comp88369_c0_seq1	-1.36904	-
comp52520_c0_seq1	-1.37115	cysteine protease Cp2 [Actinidia deliciosa]
comp44405_c0_seq1	-1.38847	Senescence-induced receptor-like serine/threonine-protein kinase [Aegilops tauschii]
comp47022_c0_seq3	-1.39329	saposin B domain-containing protein [Sonneratia alba]
comp14049_c0_seq1	-1.39698	defensin-like protein [Wolffia australiana]
comp54447_c0_seq5	-1.40228	CENP-C [Oryza sativa Japonica Group]
comp57881_c0_seq1	-1.40228	caltractin [Zea mays]
comp48986_c0_seq4	-1.40352	chloroplast allene oxide cyclase precursor [Ipomoea nil]
comp45847_c1_seq2	-1.4051	hypothetical protein THAOC_00807, partial [Thalassiosira oceanica]
comp48863_c0_seq1	-1.40777	type III chlorophyll a/b-binding protein [Lycoris aurea]
comp47180_c0_seq1	-1.41547	-
comp143077_c0_seq1	-1.41595	-
comp44573_c0_seq2	-1.41677	ribosomal protein L3, component of cytosolic 80S ribosome and 60S large subunit [Chlamydomonas reinhardtii]
comp26958_c0_seq1	-1.425	NADH dehydrogenase subunit 1 [Stigeoclonium helveticum]
comp18675_c0_seq1	-1.425	-
comp52640_c0_seq1	-1.42602	PREDICTED: cytochrome P450 94A1 [Vitis vinifera]
comp42003_c0_seq1	-1.4268	expressed protein [Oryza sativa Japonica Group]
comp50681_c0_seq1	-1.43782	TRNA/rRNA methyltransferase family protein isoform 1 [Theobroma cacao]
comp45433_c0_seq1	-1.4388	Os10g0446100 [Oryza sativa Japonica Group]
comp41812_c0_seq1	-1.44059	PREDICTED: dnaJ homolog subfamily C member 2 [Vitis vinifera]
comp50857_c0_seq3	-1.44764	AP2 domain containing protein RAP2.4 [Arabidopsis thaliana]
comp33463_c0_seq1	-1.45356	PREDICTED: photosystem I reaction center subunit II, chloroplastic-like [Cicer arietinum]
comp41952_c0_seq2	-1.45474	F1F0 ATP synthase, subunit alpha, mitochondrial [Volvox carteri f. nagariensis]
comp85365_c0_seq1	-1.45474	-
comp50175_c0_seq1	-1.45742	Os05g0385400 [Oryza sativa Japonica Group]
comp44360_c0_seq3	-1.45742	Basic-leucine zipper transcription factor family protein isoform 3 [Theobroma cacao]
comp115982_c0_seq1	-1.45872	PREDICTED: cyclin-T1-4-like [Setaria italica]
comp42184_c0_seq1	-1.46332	-
comp15679_c0_seq1	-1.46368	Cytochrome c [Aegilops tauschii]
comp14973_c0_seq1	-1.46682	anion transporter [Chlamydomonas reinhardtii]
comp52122_c0_seq2	-1.46709	myb DNA-binding domain-containing protein [Musa acuminata]
comp117941_c0_seq1	-1.46939	voltage-dependent anion-selective channel protein [Chlamydomonas reinhardtii]
comp48304_c0_seq1	-1.47708	-
comp154192_c0_seq1	-1.47811	Reticulon-domain-containing protein [Coccomyxa subellipsoidea C-169]
comp46031_c0_seq2	-1.48183	Octicosapeptide/Phox/Bem1p family protein [Arabidopsis thaliana]
comp57132_c1_seq17	-1.48554	Zinc finger CCCH domain-containing protein 6 [Aegilops tauschii]
comp119818_c0_seq1	-1.4864	-
comp57123_c0_seq8	-1.49069	PREDICTED: subtilisin-like protease SDD1 [Vitis vinifera]
comp45249_c0_seq2	-1.49108	-
comp41829_c0_seq1	-1.49108	-
comp57376_c0_seq2	-1.49235	Os02g0527200 [Oryza sativa Japonica Group]
comp55500_c0_seq3	-1.49356	RWP-RK domain-containing protein [Arabidopsis lyrata subsp. lyrata]
comp51666_c0_seq11	-1.49472	Cellulase containing protein, expressed [Theobroma cacao]
comp49642_c0_seq2	-1.49538	plastid glycerol-3-phosphate dehydrogenase [Jatropha curcas]
comp21456_c0_seq1	-1.49538	cobalamin-independent methionine synthase [Coccomyxa subellipsoidea C-169]
comp54764_c0_seq2	-1.50206	PREDICTED: transcription factor MYC2-like [Cucumis sativus]
comp64017_c0_seq1	-1.50377	-
comp50709_c0_seq1	-1.50876	PREDICTED: receptor-like serine/threonine-protein kinase SD1-8-like [Brachypodium distachyon]
comp46382_c0_seq1	-1.52092	PREDICTED: mitotic checkpoint serine/threonine-protein kinase BUB1-like [Vitis vinifera]
comp52948_c0_seq3	-1.52803	PREDICTED: uncharacterized LOC101203670 [Cucumis sativus]
comp46279_c0_seq4	-1.52983	fructose-1,6-bisphosphate aldolase [Chlamydomonas reinhardtii]
comp48979_c0_seq1	-1.53079	PREDICTED: adiponectin receptor protein 1-like [Setaria italica]
comp55834_c0_seq13	-1.53149	Os03g0119300 [Oryza sativa Japonica Group]
comp176050_c0_seq1	-1.53352	-
comp40363_c0_seq1	-1.53603	TPA: chlorophyll a-b binding protein of LHCII type III isoform 1 [Zea mays]
comp43850_c0_seq2	-1.5365	hypothetical protein M569_10458, partial [Genlisea aurea]
comp41294_c0_seq1	-1.5372	saposin B domain-containing protein [Arabidopsis thaliana]
comp31118_c0_seq1	-1.53865	sterol-C24-methyltransferase [Chlamydomonas reinhardtii]
comp55509_c1_seq3	-1.54245	Minichromosome maintenance (MCM2/3/5) family protein isoform 1 [Theobroma cacao]
comp57485_c0_seq5	-1.54339	PREDICTED: probable LRR receptor-like serine/threonine-protein kinase At4g29180-like isoform X1 [Cicer arietinum]
comp48719_c0_seq1	-1.54601	PREDICTED: lysine histidine transporter 2-like [Brachypodium distachyon]
comp49463_c0_seq1	-1.5531	PREDICTED: chlorophyll a-b binding protein CP24 10A, chloroplastic-like [Cucumis sativus]
comp47269_c0_seq2	-1.55452	PnFL-2 [Ipomoea batatas]
comp66667_c0_seq1	-1.55495	Bifunctional inhibitor/lipid-transfer protein/seed storage 2S albumin superfamily protein [Theobroma cacao]
comp45812_c0_seq2	-1.55816	high-affinity phosphate transporter [Medicago sativa]
comp49392_c0_seq1	-1.56015	-
comp48523_c0_seq1	-1.5625	-
comp35941_c0_seq1	-1.56548	actin [Chlamydomonas moewusii]
comp40685_c0_seq1	-1.57067	receptor protein kinase-like [Oryza sativa Japonica Group]
comp45026_c0_seq1	-1.57127	S-Adenosyl homocysteine hydrolase [Coccomyxa subellipsoidea C-169]
comp88435_c0_seq1	-1.57289	-
comp1118_c0_seq1	-1.5763	-
comp49922_c0_seq1	-1.577	Cytochrome P450 78A3 [Theobroma cacao]
comp49022_c0_seq2	-1.57764	Os04g0456200 [Oryza sativa Japonica Group]
comp56546_c0_seq1	-1.57889	PREDICTED: inositol hexakisphosphate and diphosphoinositol-pentakisphosphate kinase 1-like [Vitis vinifera]
comp53387_c0_seq1	-1.58027	Aspartic proteinase A1 [Theobroma cacao]
comp49791_c0_seq3	-1.58071	-
comp41558_c0_seq1	-1.58127	PREDICTED: molybdate transporter 1-like [Solanum lycopersicum]
comp48746_c0_seq12	-1.59155	Ntdin [Nicotiana tabacum]
comp15549_c0_seq1	-1.59492	DEAD-domain-containing protein [Coccomyxa subellipsoidea C-169]
comp50143_c0_seq3	-1.59492	PREDICTED: transcription factor FER-LIKE IRON DEFICIENCY-INDUCED TRANSCRIPTION FACTOR-like [Cucumis sativus]
comp42323_c0_seq1	-1.59492	Os01g0948100 [Oryza sativa Japonica Group]
comp42159_c0_seq2	-1.59492	ATPase subunit 1 (mitochondrion) [Spirodela polyrhiza]
comp40778_c0_seq1	-1.59492	PREDICTED: lysine histidine transporter 2-like [Brachypodium distachyon]
comp44723_c0_seq1	-1.59492	cysteine proteinase, partial [Genlisea aurea]
comp57112_c0_seq7	-1.59492	PREDICTED: G-type lectin S-receptor-like serine/threonine-protein kinase At1g11410-like [Vitis vinifera]
comp32832_c0_seq1	-1.59492	-
comp36526_c0_seq1	-1.59492	-
comp55414_c0_seq1	-1.59814	PREDICTED: subtilisin-like protease SDD1 [Vitis vinifera]
comp42470_c0_seq1	-1.60014	chloroplast photosystem II-associated 22 kDa protein [Chlamydomonas reinhardtii]
comp48149_c0_seq1	-1.60031	PREDICTED: disease resistance protein At4g27190-like [Vitis vinifera]
comp46089_c0_seq1	-1.60259	PREDICTED: protein TIFY 9-like [Cucumis sativus]
comp50167_c0_seq1	-1.60793	aquaporin PIP2;4 [Gossypium hirsutum]
comp115597_c0_seq1	-1.61662	-
comp70115_c0_seq1	-1.61877	psbA gene product (chloroplast) [Schizomeris leibleinii]
comp50383_c0_seq1	-1.61958	saposin B domain-containing protein [Arabidopsis thaliana]
comp52462_c0_seq1	-1.62115	R2R3-MYB transcription factor MYB2 [Epimedium sagittatum]
comp57338_c0_seq23	-1.62413	PREDICTED: probable LRR receptor-like serine/threonine-protein kinase At1g51810-like [Cucumis sativus]
comp88946_c0_seq1	-1.62467	-
comp36023_c0_seq1	-1.62663	PREDICTED: nucleosome assembly protein 1-like 1-like isoform 1 [Solanum lycopersicum]
comp3870_c0_seq1	-1.62663	mitochondrial phosphate carrier 1 [Chlamydomonas reinhardtii]
comp56740_c0_seq6	-1.62839	ATP-energized ABC transporter [Volvox carteri f. nagariensis]
comp13043_c0_seq1	-1.62887	-
comp52434_c0_seq2	-1.62999	myb-like transcription factor-like protein [Arabidopsis thaliana]
comp55943_c0_seq1	-1.63768	Beta-glucan-binding protein [Medicago truncatula]
comp113389_c0_seq1	-1.64627	-
comp36269_c0_seq1	-1.65042	polyadenylate binding protein [Helicosporidium sp. ex Simulium jonesi]
comp69124_c0_seq1	-1.65042	-
comp96915_c0_seq1	-1.65106	zinc finger protein, major isoform [Chlamydomonas reinhardtii]
comp111904_c0_seq1	-1.6515	hydroxyproline-rich glycoprotein, partial [Chlamydomonas reinhardtii]
comp47187_c0_seq1	-1.65241	Mitogen-activated protein kinase HOG1 [Medicago truncatula]
comp37458_c0_seq1	-1.65381	fructose-1,6-bisphosphate aldolase [Chlamydomonas reinhardtii]
comp36630_c0_seq1	-1.65381	-
comp48535_c0_seq5	-1.65381	PREDICTED: ubiquitin carboxyl-terminal hydrolase 12 [Vitis vinifera]
comp51699_c0_seq1	-1.65665	PREDICTED: BAG family molecular chaperone regulator 1-like [Solanum lycopersicum]
comp57289_c0_seq8	-1.65766	PREDICTED: glutamate receptor 2.7-like [Vitis vinifera]
comp53885_c0_seq1	-1.66037	P-loop containing nucleoside triphosphate hydrolases superfamily protein isoform 1 [Theobroma cacao]
comp47929_c0_seq2	-1.66396	beta-carbonic anhydrase [Chlamydomonas reinhardtii]
comp44475_c0_seq1	-1.66531	PREDICTED: cyclin-dependent kinase inhibitor 7-like [Cicer arietinum]
comp49882_c0_seq3	-1.66531	saposin B domain-containing protein [Sonneratia alba]
comp43985_c0_seq1	-1.66834	Dehydratase family isoform 1 [Theobroma cacao]
comp24327_c0_seq1	-1.66892	-
comp80044_c0_seq1	-1.67292	hypothetical protein COCSUDRAFT_52698 [Coccomyxa subellipsoidea C-169]
comp53205_c0_seq4	-1.67421	NADP-specific isocitrate dehydrogenase [Lupinus albus]
comp67564_c0_seq1	-1.67477	ribosomal protein S21e [Coccomyxa subellipsoidea C-169]
comp48677_c0_seq1	-1.67738	Cell wall-associated hydrolase [Medicago truncatula]
comp151681_c0_seq1	-1.67834	-
comp45897_c0_seq1	-1.67931	Tar1p [Medicago truncatula]
comp203430_c0_seq1	-1.68238	PREDICTED: RNA-binding protein Nova-1-like [Vitis vinifera]
comp100473_c0_seq1	-1.68238	binding protein 1 [Chlamydomonas reinhardtii]
comp50321_c0_seq4	-1.68803	tolB-related protein [Arabidopsis thaliana]
comp31670_c0_seq1	-1.69446	chloroplast glyceraldehyde 3-phosphate dehydrogenase [Botryococcus braunii]
comp52185_c0_seq1	-1.69446	Os01g0818000 [Oryza sativa Japonica Group]
comp83790_c0_seq1	-1.70184	-
comp180809_c0_seq1	-1.70385	RAN binding protein, RANBP1 [Chlamydomonas reinhardtii]
comp65334_c0_seq1	-1.70385	ribosomal protein S18, component of cytosolic 80S ribosome and 40S small subunit [Chlamydomonas reinhardtii]
comp46250_c0_seq1	-1.70484	actinidin Act4a [Actinidia eriantha]
comp51198_c0_seq3	-1.70755	transcription factor WRKY72 [Solanum lycopersicum]
comp46903_c0_seq2	-1.7104	PREDICTED: probable 1-acyl-sn-glycerol-3-phosphate acyltransferase 5-like [Vitis vinifera]
comp55156_c0_seq1	-1.71943	calreticulin [Pinus taeda]
comp11215_c0_seq2	-1.72045	-
comp202705_c0_seq1	-1.72045	nucleolar protein, component of C/D snoRNPs [Chlamydomonas reinhardtii]
comp40943_c0_seq1	-1.72045	-
comp41266_c0_seq1	-1.72268	PREDICTED: probable LRR receptor-like serine/threonine-protein kinase At4g29180-like [Fragaria vesca subsp. vesca]
comp199062_c0_seq1	-1.72616	-
comp48418_c0_seq1	-1.72985	PREDICTED: chlorophyll a-b binding protein 13, chloroplastic-like [Cicer arietinum]
comp136549_c0_seq1	-1.73375	low CO2 and stress-induced one-helix protein [Chlamydomonas reinhardtii]
comp51411_c0_seq3	-1.73578	PREDICTED: oligopeptide transporter 7-like isoform X1 [Setaria italica]
comp24668_c0_seq1	-1.73578	NAD-dependent epimerase/dehydratase [Coccomyxa subellipsoidea C-169]
comp36671_c0_seq1	-1.74226	-
comp21280_c0_seq1	-1.74692	caffeic acid O-methyltransferase [Hibiscus cannabinus]
comp161491_c0_seq1	-1.74692	-
comp113501_c0_seq1	-1.74692	L7Aef [Volvox carteri f. nagariensis]
comp133927_c0_seq1	-1.75142	eukaryotic translation initiation factor 6 [Volvox carteri f. nagariensis]
comp92554_c0_seq1	-1.75318	ribosomal membrane protein [Micromonas sp. RCC299]
comp245685_c0_seq1	-1.75998	UDP-glucose glucosyltransferase [Gardenia jasminoides]
comp53872_c0_seq2	-1.76097	Cytochrome P450 family protein [Theobroma cacao]
comp192597_c0_seq1	-1.76485	chloroplast phytoene synthase precursor [Mychonastes zofingiensis]
comp42850_c0_seq2	-1.76603	Os05g0525600 [Oryza sativa Japonica Group]
comp28742_c0_seq1	-1.76895	NAD-dependent epimerase/dehydratase [Coccomyxa subellipsoidea C-169]
comp14586_c0_seq1	-1.77001	-
comp88303_c0_seq1	-1.77077	protein phosphatase 2C catalytic subunit, partial [Coccomyxa subellipsoidea C-169]
comp133176_c0_seq1	-1.7718	-
comp36765_c0_seq1	-1.77549	-
comp45025_c0_seq1	-1.78352	PREDICTED: 21 kDa protein [Vitis vinifera]
comp27761_c0_seq1	-1.78574	plastid ribosomal protein S21 [Chlamydomonas reinhardtii]
comp92367_c0_seq1	-1.78757	L-aspartate oxidase [Chlamydomonas reinhardtii]
comp139110_c0_seq1	-1.79018	eukaryotic initiation factor [Chlamydomonas reinhardtii]
comp147193_c0_seq1	-1.79132	cytochrome b6-f complex subunit V [Volvox carteri f. nagariensis]
comp117352_c0_seq1	-1.79583	hypothetical protein COCSUDRAFT_30235 [Coccomyxa subellipsoidea C-169]
comp45176_c0_seq2	-1.79723	-
comp192243_c0_seq1	-1.79845	delta-aminolevulinic acid dehydratase [Chlamydomonas reinhardtii]
comp29227_c0_seq1	-1.79912	inorganic phosphate transporter protein [Platanus x acerifolia]
comp168819_c0_seq1	-1.80137	-
comp40510_c0_seq2	-1.80351	NAD(P)-binding protein [Coccomyxa subellipsoidea C-169]
comp41753_c0_seq1	-1.81141	PAP2/haloperoxidase-like protein [Chondrus crispus]
comp265524_c0_seq1	-1.81731	eukaryotic initiation factor [Chlamydomonas reinhardtii]
comp25237_c0_seq1	-1.81731	plastid/chloroplast ribosomal protein L27 [Volvox carteri f. nagariensis]
comp36788_c0_seq1	-1.81731	GlsA [Volvox carteri f. nagariensis]
comp172795_c0_seq1	-1.81731	DUF149-domain-containing protein [Coccomyxa subellipsoidea C-169]
comp72016_c0_seq1	-1.8221	photosystem I 8.1 kDa reaction center subunit IV [Chlamydomonas reinhardtii]
comp70236_c0_seq1	-1.82625	plastid ribosomal protein L31 [Chlamydomonas reinhardtii]
comp30207_c0_seq1	-1.82812	nucleolar protein, component of C/D snoRNPs [Chlamydomonas reinhardtii]
comp42552_c0_seq1	-1.82939	luminal binding protein Bip1 [Volvox carteri f. nagariensis]
comp40394_c0_seq2	-1.82939	elongation factor EF-3 [Coccomyxa subellipsoidea C-169]
comp37622_c0_seq1	-1.83099	Os09g0444900 [Oryza sativa Japonica Group]
comp48998_c0_seq4	-1.83308	PREDICTED: exostosin-2-like [Cicer arietinum]
comp69695_c0_seq1	-1.83308	-
comp46374_c0_seq1	-1.83593	Protein BREAST CANCER SUSCEPTIBILITY 1-like protein [Aegilops tauschii]
comp33316_c0_seq1	-1.84285	S-Adenosyl homocysteine hydrolase [Chlamydomonas reinhardtii]
comp88152_c0_seq1	-1.84395	eukaryotic initiation factor [Chlamydomonas reinhardtii]
comp56782_c0_seq9	-1.84998	cysteine protease [Daucus carota]
comp214919_c0_seq1	-1.85126	dynamin-related GTPase [Volvox carteri f. nagariensis]
comp26532_c0_seq1	-1.85323	-
comp47053_c0_seq1	-1.85795	PREDICTED: pathogen-related protein [Vitis vinifera]
comp19445_c0_seq1	-1.85795	-
comp44937_c0_seq1	-1.85795	PREDICTED: subtilisin-like protease SDD1 [Vitis vinifera]
comp52049_c0_seq1	-1.86174	expressed protein [Chlorella variabilis]
comp64993_c0_seq1	-1.86978	60S ribosomal protein L39 [Coccomyxa subellipsoidea C-169]
comp43032_c0_seq1	-1.87473	glycine-rich RNA-binding protein [Chlamydomonas reinhardtii]
comp15717_c0_seq1	-1.87503	plastid ribosomal protein L6 [Chlamydomonas reinhardtii]
comp15011_c0_seq1	-1.87503	alanine-glyoxylate transaminase [Chlamydomonas reinhardtii]
comp28607_c0_seq2	-1.88443	LOC100284305 [Zea mays]
comp49984_c0_seq2	-1.88443	Os08g0110400 [Oryza sativa Japonica Group]
comp184859_c0_seq1	-1.88443	-
comp201555_c0_seq1	-1.88443	ATP synthase beta chain, mitochondrial precursor [Polytomella sp. Pringsheim 198.80]
comp192397_c0_seq1	-1.88443	CAMP-regulated phosphoprotein 19-related protein isoform 2 [Theobroma cacao]
comp68371_c0_seq1	-1.89038	component of cytosolic 80S ribosome and 60S large subunit [Volvox carteri f. nagariensis]
comp27367_c0_seq2	-1.89038	2-cys peroxiredoxin [Chlorella vulgaris]
comp16298_c0_seq1	-1.89131	chloroplast ATP synthase delta chain [Chlamydomonas reinhardtii]
comp16583_c0_seq1	-1.89748	phosphoserine aminotransferase [Chlamydomonas reinhardtii]
comp52767_c0_seq9	-1.90304	PREDICTED: LOW QUALITY PROTEIN: uncharacterized LOC101218032 [Cucumis sativus]
comp46162_c0_seq1	-1.90435	HTH-type transcriptional regulator protein ptxE [Theobroma cacao]
comp25815_c0_seq1	-1.90526	50S ribosomal protein L22, chloroplast [Volvox carteri f. nagariensis]
comp176075_c0_seq1	-1.90808	-
comp84182_c0_seq1	-1.90808	-
comp48524_c1_seq2	-1.90913	PREDICTED: phospholipase A1-Igamma2, chloroplastic-like [Vitis vinifera]
comp49694_c0_seq1	-1.91328	ELO domain-containing protein [Triticum aestivum]
comp19226_c0_seq1	-1.9136	component of cytosolic 80S ribosome and 40S small subunit [Volvox carteri f. nagariensis]
comp16661_c0_seq1	-1.91532	40S ribosomal protein S14 [Triticum urartu]
comp27139_c0_seq1	-1.91685	omega-3 fatty acid desaturase [Chlamydomonas reinhardtii]
comp36517_c0_seq1	-1.91685	Os05g0525700 [Oryza sativa Japonica Group]
comp193002_c0_seq1	-1.91685	isopropylmalate dehydratase, large subunit [Chlamydomonas reinhardtii]
comp24396_c0_seq1	-1.91685	photosystem I reaction center subunit psaK [Chlamydomonas reinhardtii]
comp123716_c0_seq1	-1.91685	light harvesting complex a [Volvox carteri]
comp240488_c0_seq1	-1.91685	-
comp27256_c0_seq1	-1.91945	HSP90-domain-containing protein [Coccomyxa subellipsoidea C-169]
comp28377_c0_seq1	-1.92142	expressed protein [Chlorella variabilis]
comp116768_c0_seq1	-1.92423	TIR-NBS-LRR type disease resistance protein [Arachis hypogaea]
comp53483_c2_seq1	-1.92463	Os05g0525600 [Oryza sativa Japonica Group]
comp28400_c0_seq1	-1.9275	PREDICTED: cytochrome P450 90B1-like [Vitis vinifera]
comp168820_c0_seq1	-1.9275	nucleolar protein, small subunit of H/ACA snoRNPs [Chlamydomonas reinhardtii]
comp41306_c0_seq1	-1.92934	plastid/chloroplast ribosomal protein L34 [Volvox carteri f. nagariensis]
comp26732_c0_seq1	-1.93596	riboflavin biosynthesis p, partial [Coccomyxa subellipsoidea C-169]
comp46038_c0_seq2	-1.93596	plasminogen [Bathycoccus prasinos]
comp44827_c0_seq1	-1.94486	predicted protein [Hordeum vulgare subsp. vulgare]
comp64285_c0_seq1	-1.94639	S15 ribosomal protein [Dunaliella tertiolecta]
comp157171_c0_seq1	-1.94856	proliferation-associated protein 1 [Coccomyxa subellipsoidea C-169]
comp124418_c0_seq1	-1.94856	sporangia induced deflagellation-inducible protein [Phytophthora infestans T30-4]
comp135769_c0_seq1	-1.94856	bifunctional sensory photoreceptor [Volvox carteri f. nagariensis]
comp97176_c0_seq1	-1.94856	light-harvesting protein of photosystem I [Volvox carteri f. nagariensis]
comp46084_c0_seq2	-1.95396	UP-9A [Nicotiana tabacum]
comp149642_c0_seq1	-1.95482	14-3-3 protein [Haematococcus pluvialis]
comp144225_c0_seq1	-1.95551	Os03g0857400 [Oryza sativa Japonica Group]
comp13280_c0_seq1	-1.95685	Os08g0192900 [Oryza sativa Japonica Group]
comp40947_c0_seq1	-1.95933	granule-bound starch synthase I [Chlamydomonas reinhardtii]
comp62584_c0_seq1	-1.96265	-
comp139479_c0_seq1	-1.96296	hypothetical protein CHLNCDRAFT_143524 [Chlorella variabilis]
comp46681_c0_seq1	-1.96415	-
comp258916_c0_seq1	-1.96415	FAS1 domain-containing protein [Coccomyxa subellipsoidea C-169]
comp197226_c0_seq1	-1.96415	-
comp126747_c0_seq1	-1.96601	-
comp59284_c0_seq1	-1.96665	component of cytosolic 80S ribosome and 40S small subunit [Volvox carteri f. nagariensis]
comp46238_c0_seq3	-1.96932	-
comp61119_c0_seq1	-1.96996	-
comp27900_c0_seq1	-1.97462	ribosomal protein L37a, component of cytosolic 80S ribosome and 60S large subunit [Chlamydomonas reinhardtii]
comp183905_c0_seq1	-1.97679	-
comp213318_c0_seq1	-1.97679	-
comp62971_c0_seq1	-1.97679	ribosomal protein L36, component of cytosolic 80S ribosome and 60S large subunit [Chlamydomonas reinhardtii]
comp132500_c0_seq1	-1.97825	chaperonin 60A [Chlamydomonas reinhardtii]
comp194252_c0_seq1	-1.97958	eukaryotic translation initiation factor 3c [Volvox carteri f. nagariensis]
comp41539_c0_seq1	-1.97958	eukaryotic initiation factor [Chlamydomonas reinhardtii]
comp96469_c0_seq1	-1.98081	-
comp52222_c0_seq2	-1.98583	Os02g0258900 [Oryza sativa Japonica Group]
comp30642_c0_seq2	-1.98949	component of cytosolic 80S ribosome and 40S small subunit [Volvox carteri f. nagariensis]
comp70536_c0_seq1	-1.99085	-
comp53024_c0_seq4	-1.99654	-
comp124242_c0_seq1	-1.99788	-
comp18553_c0_seq1	-2.00068	-
comp51014_c0_seq1	-2.00996	-
comp141487_c0_seq1	-2.00996	PREDICTED: elongation factor G, chloroplastic-like [Setaria italica]
comp44988_c0_seq1	-2.00996	ATPase [Vitis pseudoreticulata]
comp212877_c0_seq1	-2.00996	-
comp37339_c0_seq1	-2.00996	-
comp16724_c0_seq1	-2.00996	PREDICTED: aspartic proteinase nepenthesin-2-like [Vitis vinifera]
comp36633_c0_seq3	-2.00996	-
comp21637_c0_seq1	-2.00996	chloroplast carotene biosynthesis related protein [Dunaliella salina]
comp55495_c1_seq14	-2.01218	Os03g0741100 [Oryza sativa Japonica Group]
comp34527_c0_seq1	-2.01392	40S ribosomal protein S3 [Chlamydomonas incerta]
comp48657_c0_seq5	-2.01506	ribosomal protein L19, component of cytosolic 80S ribosome and 60S large subunit [Chlamydomonas reinhardtii]
comp38250_c0_seq1	-2.02118	S-adenosyl-L-homocystein hydrolase, partial [Chlamydomonas incerta]
comp36877_c0_seq1	-2.02118	starch phosphorylase [Chlamydomonas reinhardtii]
comp37453_c0_seq1	-2.02412	sugar nucleotide epimerase [Chlamydomonas reinhardtii]
comp14641_c0_seq1	-2.02882	-
comp49910_c0_seq4	-2.02882	beta-tubulin [Ulva linza]
comp30562_c0_seq1	-2.02986	ribosomal protein L24 [Coccomyxa subellipsoidea C-169]
comp106947_c0_seq1	-2.0338	plastid ribosomal protein L35 [Chlamydomonas reinhardtii]
comp100461_c0_seq1	-2.0338	-
comp59471_c0_seq1	-2.03774	PREDICTED: LOW QUALITY PROTEIN: 60S acidic ribosomal protein P2B-like [Cucumis sativus]
comp53497_c0_seq1	-2.03891	PREDICTED: cytochrome P450 94A1 [Vitis vinifera]
comp44313_c0_seq1	-2.0397	cysteine proteinase [Gossypium hirsutum]
comp45093_c0_seq1	-2.04543	elongation factor EF-3 [Chlamydomonas reinhardtii]
comp25479_c0_seq1	-2.04558	-
comp147210_c0_seq1	-2.04949	-
comp28960_c0_seq1	-2.04949	-
comp30387_c0_seq1	-2.05022	solanesyl diphosphate synthase [Chlamydomonas reinhardtii]
comp189501_c0_seq1	-2.05178	active subunit of the chloroplast ClpP complex [Chlamydomonas reinhardtii]
comp52700_c0_seq1	-2.0526	chloroplast elongation factor G [Chlamydomonas reinhardtii]
comp23897_c0_seq1	-2.05435	60S ribosomal protein L10A [Ectocarpus siliculosus]
comp183217_c0_seq1	-2.05435	PGPD14 protein [Coccomyxa subellipsoidea C-169]
comp175408_c0_seq1	-2.05435	R-SNARE protein, VAMP72-family [Chlamydomonas reinhardtii]
comp51268_c0_seq1	-2.05726	Methionine gamma-lyase [Theobroma cacao]
comp32863_c0_seq1	-2.05726	60S ribosomal protein L4 [Chlamydomonas sp. HS-5]
comp26224_c0_seq1	-2.05832	Cpn10-domain-containing protein [Coccomyxa subellipsoidea C-169]
comp38339_c0_seq3	-2.05943	component of cytosolic 80S ribosome and 60S large subunit [Volvox carteri f. nagariensis]
comp27840_c0_seq1	-2.06008	fructose 1,6 bisphosphate aldolase 1 [Polytomella parva]
comp105479_c0_seq1	-2.06058	-
comp34500_c0_seq1	-2.06058	unnamed protein product [Vitis vinifera]
comp39733_c0_seq1	-2.06058	-
comp21740_c0_seq1	-2.06058	-
comp220115_c0_seq1	-2.06058	heat shock protein Hsp70E [Volvox carteri f. nagariensis]
comp65559_c0_seq1	-2.06162	ribosomal protein S1 [Coccomyxa subellipsoidea C-169]
comp60282_c0_seq1	-2.06409	component of cytosolic 80S ribosome and 60S large subunit [Volvox carteri f. nagariensis]
comp41524_c0_seq1	-2.06441	-
comp41936_c0_seq1	-2.06885	PREDICTED: microsomal glutathione S-transferase 3-like [Setaria italica]
comp30092_c0_seq1	-2.07461	-
comp41085_c0_seq1	-2.07473	-
comp72204_c0_seq1	-2.07491	chloroplast ATP synthase subunit II [Chlamydomonas incerta]
comp42258_c0_seq1	-2.07707	ATP synthase beta chain, mitochondrial precursor [Polytomella sp. Pringsheim 198.80]
comp78680_c0_seq1	-2.08035	ribosomal protein L11-like [Nicotiana tabacum]
comp50833_c0_seq1	-2.08525	PREDICTED: probable 3-ketoacyl-CoA synthase 2-like [Brachypodium distachyon]
comp21898_c0_seq1	-2.08591	DUF506-domain-containing protein [Coccomyxa subellipsoidea C-169]
comp50643_c0_seq1	-2.08796	PREDICTED: probable LRR receptor-like serine/threonine-protein kinase At1g51860-like [Cucumis sativus]
comp151054_c0_seq1	-2.08796	ribose-5-phosphate isomerase [Chlamydomonas reinhardtii]
comp41057_c0_seq1	-2.08796	alpha-tubulin [Lonicera japonica]
comp54539_c1_seq1	-2.08865	ferredoxin--nitrite reductase [Zea mays]
comp14142_c0_seq1	-2.09088	membrane protein [Chlamydomonas reinhardtii]
comp31073_c0_seq1	-2.09242	light-harvesting complex I protein [Coccomyxa subellipsoidea C-169]
comp63768_c0_seq1	-2.09242	ORF58e [Pinus koraiensis]
comp186095_c0_seq1	-2.09742	-
comp41071_c0_seq2	-2.09742	PREDICTED: cytochrome P450 704C1-like isoform 1 [Glycine max]
comp61401_c0_seq1	-2.09742	ribosomal protein L24 [Coccomyxa subellipsoidea C-169]
comp16253_c0_seq1	-2.09742	hypothetical protein COCSUDRAFT_41958 [Coccomyxa subellipsoidea C-169]
comp63722_c0_seq1	-2.09922	component of cytosolic 80S ribosome and 60S large subunit [Volvox carteri f. nagariensis]
comp42215_c0_seq2	-2.10016	plastid ribosomal protein L1 [Chlamydomonas reinhardtii]
comp45635_c0_seq1	-2.10307	PREDICTED: dof zinc finger protein DOF5.2-like [Cucumis sativus]
comp21384_c0_seq1	-2.10307	chloroplast DnaJ-like protein [Chlamydomonas reinhardtii]
comp37202_c0_seq2	-2.10393	leucine-rich repeat transmembrane protein kinase [Arabidopsis thaliana]
comp46253_c0_seq1	-2.10393	ribosomal protein S10, component of cytosolic 80S ribosome and 40S small subunit [Chlamydomonas reinhardtii]
comp45099_c0_seq2	-2.10725	-
comp228900_c0_seq1	-2.10949	-
comp177464_c0_seq1	-2.10949	anion transporter [Chlamydomonas reinhardtii]
comp21136_c0_seq1	-2.11198	ribosomal protein L36a, component of cytosolic 80S ribosome and 60S large subunit [Chlamydomonas reinhardtii]
comp33929_c0_seq1	-2.11305	-
comp45820_c0_seq1	-2.11312	omega-6-FAD, chloroplast isoform [Volvox carteri f. nagariensis]
comp17238_c0_seq1	-2.11371	high intensity light-inducible lhc-like gene [Chlamydomonas reinhardtii]
comp192211_c0_seq1	-2.11429	-
comp130298_c0_seq1	-2.11687	Metalloendopeptidase family-saccharolysin & thimet oligopeptidase (ISS) [Ostreococcus tauri]
comp37943_c0_seq1	-2.11848	-
comp163722_c0_seq1	-2.12543	-
comp25412_c0_seq1	-2.12543	-
comp31463_c0_seq1	-2.12543	chaperonin 60B2 [Chlamydomonas reinhardtii]
comp184347_c0_seq1	-2.12543	protein phosphatase 1 [Chlamydomonas reinhardtii]
comp34881_c0_seq1	-2.12672	component of cytosolic 80S ribosome and 60S large subunit [Volvox carteri f. nagariensis]
comp63828_c0_seq1	-2.12996	ribosomal protein L14 component of cytosolic 80S ribosome and 60S large subunit [Coccomyxa subellipsoidea C-169]
comp24822_c0_seq1	-2.13097	mitochondrial inner membrane translocase [Chlamydomonas reinhardtii]
comp43145_c0_seq1	-2.13549	poor homologous synapsis 1 protein [Zea mays]
comp65177_c0_seq1	-2.13771	component of cytosolic 80S ribosome and 60S large subunit [Volvox carteri f. nagariensis]
comp72208_c0_seq1	-2.13771	METM1m [Volvox carteri f. nagariensis]
comp37452_c0_seq1	-2.13924	membrane AAA-metalloprotease [Chlamydomonas reinhardtii]
comp183560_c0_seq1	-2.13924	-
comp168500_c0_seq1	-2.13924	Drought-induced protein [Medicago truncatula]
comp50152_c0_seq1	-2.14181	ribulose-1,5-bisphosphate carboxylase/oxygenase small subunit [Volvox carteri f. nagariensis]
comp63602_c0_seq1	-2.14298	60S acidic ribosomal family protein [Arabidopsis thaliana]
comp38510_c0_seq1	-2.14461	chaperonin 60A [Chlamydomonas reinhardtii]
comp49764_c0_seq2	-2.14461	1-aminocyclopropane-1-carboxylate oxidase-like protein [Medicago truncatula]
comp15808_c0_seq1	-2.14622	glutamine synthetase [Chlamydomonas reinhardtii]
comp4559_c0_seq1	-2.14746	small rab-related GTPase [Chlamydomonas reinhardtii]
comp37445_c0_seq1	-2.14746	-
comp201954_c0_seq1	-2.14746	At1g62390-like protein [Bathycoccus prasinos]
comp61690_c0_seq1	-2.14968	Ribosomal protein L37, component of cytosolic 80S ribosome and 60S large subunit [Ostreococcus lucimarinus CCE9901]
comp46802_c0_seq1	-2.15044	acetohydroxy acid isomeroreductase [Chlamydomonas reinhardtii]
comp61936_c0_seq1	-2.1524	component of cytosolic 80S ribosome and 60S large subunit [Volvox carteri f. nagariensis]
comp35287_c0_seq1	-2.15292	expressed protein [Chlorella variabilis]
comp74245_c0_seq1	-2.15355	phosphoribulokinase [Chlamydomonas reinhardtii]
comp18454_c0_seq1	-2.15435	ribosomal protein S9, component of cytosolic 80S ribosome and 40S small subunit [Chlamydomonas reinhardtii]
comp175478_c0_seq1	-2.1568	-
comp18004_c0_seq1	-2.1568	-
comp86759_c0_seq1	-2.1568	ultraviolet-B-repressible protein [Solanum tuberosum]
comp152622_c0_seq1	-2.1568	Os05g0525550 [Oryza sativa Japonica Group]
comp184025_c0_seq1	-2.1568	dihydrolipoamide dehydrogenase plastid precursor [Volvox carteri f. nagariensis]
comp47164_c0_seq3	-2.1568	Os05g0462000 [Oryza sativa Japonica Group]
comp54744_c0_seq1	-2.16073	cytosolic glutamine synthetase [Populus tremula x Populus alba]
comp151684_c0_seq1	-2.16196	-
comp80766_c0_seq1	-2.16196	photosystem I reaction center subunit O [Volvox carteri f. nagariensis]
comp273098_c0_seq1	-2.16196	cytochrome P450, carotenoid hydroxylase [Chlamydomonas reinhardtii]
comp131749_c0_seq1	-2.16524	-
comp47902_c0_seq2	-2.16524	-
comp130094_c0_seq1	-2.1675	-
comp14034_c0_seq1	-2.1675	mitogen-activated protein kinase 8 [Chlamydomonas reinhardtii]
comp3857_c0_seq2	-2.16916	acetyl-CoA carboxylase [Chlamydomonas reinhardtii]
comp54074_c0_seq2	-2.17069	-
comp47939_c0_seq7	-2.17756	minor chlorophyll a-b binding protein of photosystem II [Chlamydomonas reinhardtii]
comp192790_c0_seq1	-2.17988	acyl-carrier protein [Chlamydomonas reinhardtii]
comp170794_c0_seq1	-2.17988	adenylate kinase [Volvox carteri f. nagariensis]
comp32194_c0_seq1	-2.17988	dihydrolipoamide acetyltransferase [Chlamydomonas reinhardtii]
comp26573_c0_seq1	-2.17988	plastid ribosomal protein L4 [Chlamydomonas reinhardtii]
comp49150_c0_seq1	-2.17988	PREDICTED: transcription factor bHLH35-like [Cicer arietinum]
comp107287_c0_seq1	-2.17988	PREDICTED: receptor-like protein kinase HAIKU2 [Vitis vinifera]
comp35928_c0_seq1	-2.17988	bifunctional GTP cyclohydrolase [Chlamydomonas reinhardtii]
comp37868_c0_seq3	-2.17988	profilin [Micromonas sp. RCC299]
comp34556_c0_seq1	-2.17988	PRX1m [Volvox carteri f. nagariensis]
comp227315_c0_seq1	-2.17988	eukaryotic initiation factor 4B [Triticum aestivum]
comp46691_c0_seq2	-2.17988	-
comp37178_c0_seq1	-2.17988	plastid/chloroplast ribosomal protein L15 [Volvox carteri f. nagariensis]
comp40720_c0_seq1	-2.17988	orf146 gene product (mitochondrion) [Beta vulgaris subsp. vulgaris]
comp62505_c0_seq1	-2.1826	component of cytosolic 80S ribosome and 60S large subunit [Volvox carteri f. nagariensis]
comp64480_c0_seq1	-2.18329	40S ribosomal protein S10 [Zea mays]
comp50844_c0_seq1	-2.18329	plant-specific domain TIGR01615 family protein [Zea mays]
comp42010_c0_seq1	-2.18349	apoferredoxin [Chlamydomonas reinhardtii]
comp76561_c0_seq1	-2.18928	60S ribosomal protein L32-1 [Phytophthora infestans T30-4]
comp44278_c0_seq1	-2.19036	NADP-Malate dehydrogenase [Chlamydomonas reinhardtii]
comp62773_c0_seq1	-2.19053	-
comp164324_c0_seq1	-2.19216	-
comp64177_c0_seq1	-2.19265	cytoplasmic ribosomal protein S13 [Panax ginseng]
comp28389_c0_seq1	-2.19438	calmodulin-like protein [Datura metel]
comp120441_c0_seq1	-2.19758	-
comp56180_c0_seq15	-2.1981	asparagine synthetase [Asparagus officinalis]
comp47547_c0_seq1	-2.19884	PREDICTED: ethylene-responsive transcription factor ABR1-like [Cicer arietinum]
comp49890_c0_seq2	-2.19944	starch branching enzyme II [Parachlorella kessleri]
comp46568_c0_seq1	-2.20064	hypothetical protein PRUPE_ppa007328mg [Prunus persica]
comp127881_c0_seq1	-2.2026	light-harvesting protein of photosystem I [Chlamydomonas reinhardtii]
comp214110_c0_seq1	-2.2026	-
comp168366_c0_seq1	-2.2026	eIF4B [Arabidopsis thaliana]
comp19029_c0_seq1	-2.20373	photosystem II subunit W, chloroplast precursor [Volvox carteri f. nagariensis]
comp45923_c0_seq1	-2.20515	-
comp25951_c0_seq1	-2.20551	-
comp37494_c0_seq1	-2.20699	hypothetical protein COCSUDRAFT_52726 [Coccomyxa subellipsoidea C-169]
comp62499_c0_seq1	-2.21038	ribosomal protein L31, component of cytosolic 80S ribosome and 60S large subunit [Chlamydomonas reinhardtii]
comp45523_c0_seq3	-2.21159	ribosomal protein S6 component of cytosolic 80S ribosome and 40S small subunit [Volvox carteri f. nagariensis]
comp44761_c0_seq3	-2.21159	chloroplast ATP synthase gamma chain [Chlamydomonas reinhardtii]
comp151587_c0_seq1	-2.21641	cysteine protease a [Symplocarpus renifolius]
comp49785_c0_seq4	-2.21941	ferredoxin-NADP+ reductase [Volvox carteri f. nagariensis]
comp157066_c0_seq1	-2.21941	-
comp55152_c0_seq4	-2.22085	mitochondrial substrate carrier protein [Chlamydomonas reinhardtii]
comp53689_c0_seq3	-2.22201	thylakoid lumenal protein [Chlamydomonas reinhardtii]
comp48253_c0_seq6	-2.2225	ATP sulfurylase [Coccomyxa subellipsoidea C-169]
comp47070_c0_seq1	-2.22295	-
comp99432_c0_seq1	-2.22628	light-harvesting chlorophyll-a/b binding protein Lhca3 [Chlamydomonas incerta]
comp108128_c0_seq1	-2.22719	plastid/chloroplast ribosomal protein L28 [Volvox carteri f. nagariensis]
comp24584_c0_seq1	-2.22786	-
comp18974_c0_seq1	-2.22983	cytochrome b6f complex PetM subunit [Chlamydomonas reinhardtii]
comp14622_c0_seq1	-2.23235	hypothetical protein CHLREDRAFT_168196 [Chlamydomonas reinhardtii]
comp28532_c0_seq1	-2.23235	isopropylmalate dehydratase, small subunit [Chlamydomonas reinhardtii]
comp27496_c0_seq1	-2.23235	PREDICTED: molybdate transporter 1-like [Solanum lycopersicum]
comp44829_c0_seq3	-2.23703	P-loop containing nucleoside triphosphate hydrolase protein [Coccomyxa subellipsoidea C-169]
comp68988_c0_seq1	-2.23703	chloroplast glyceraldehyde-3-phosphate dehydrogenase, partial [Chlamydomonas incerta]
comp65413_c0_seq1	-2.23749	60S ribosomal protein L13 [Polytomella sp. Pringsheim 198.80]
comp135263_c0_seq1	-2.23878	Na+-ATPase [Pyropia yezoensis]
comp47035_c0_seq1	-2.24026	-
comp15100_c0_seq1	-2.24559	thylakoid membrane protein [Volvox carteri f. nagariensis]
comp46306_c0_seq2	-2.247	heat shock protein 70B [Dunaliella salina]
comp204578_c0_seq1	-2.247	-
comp26755_c0_seq1	-2.247	-
comp216361_c0_seq1	-2.247	-
comp34790_c0_seq1	-2.24812	SMAD/FHA domain-containing protein [Coccomyxa subellipsoidea C-169]
comp56049_c0_seq1	-2.25033	cytosolic NADP malic enzyme [Coccomyxa subellipsoidea C-169]
comp159088_c0_seq1	-2.25097	thylakoid lumen protein 18.3 [Arabidopsis thaliana]
comp25967_c0_seq1	-2.25097	fructose-1,6-bisphosphatase [Coccomyxa subellipsoidea C-169]
comp43256_c0_seq2	-2.25261	component of cytosolic 80S ribosome and 40S small subunit [Volvox carteri f. nagariensis]
comp42681_c0_seq1	-2.25341	Rubisco activase [Coccomyxa subellipsoidea C-169]
comp42630_c0_seq2	-2.25433	heat shock protein 70 [Arachis diogoi]
comp103129_c0_seq1	-2.25458	clp protease adaptor protein [Chlamydomonas reinhardtii]
comp49940_c0_seq1	-2.2564	sedoheptulose-1,7-bisphosphatase [Chlamydomonas reinhardtii]
comp37140_c0_seq1	-2.25789	ribosomal protein L19 [Chlorokybus atmophyticus]
comp114782_c0_seq1	-2.25789	-
comp46986_c0_seq1	-2.25789	ZIP transporter [Populus trichocarpa]
comp42785_c0_seq1	-2.25789	4-hydroxyphenylpyruvate dioxygenase [Volvox carteri f. nagariensis]
comp16825_c0_seq1	-2.25932	-
comp64240_c0_seq1	-2.26234	-
comp37368_c0_seq1	-2.26294	Transmembrane protein 8B [Medicago truncatula]
comp45406_c0_seq25	-2.26298	-
comp33822_c0_seq1	-2.2663	acidic ribosomal protein P0 [Chlamydomonas reinhardtii]
comp18149_c0_seq1	-2.2663	-
comp85520_c0_seq1	-2.26869	plastid/chloroplast ribosomal protein L33 [Volvox carteri f. nagariensis]
comp42909_c0_seq1	-2.27299	-
comp41564_c0_seq3	-2.27299	-
comp38276_c0_seq1	-2.27299	-
comp4822_c0_seq1	-2.27299	PREDICTED: zinc finger A20 and AN1 domain-containing stress-associated protein 8-like isoform X1 [Cicer arietinum]
comp913_c0_seq1	-2.27299	PREDICTED: heterogeneous nuclear ribonucleoprotein F-like [Vitis vinifera]
comp24299_c0_seq1	-2.27299	-
comp105996_c0_seq1	-2.27299	Histones H3 and H4 (ISS) [Ostreococcus tauri]
comp32018_c0_seq1	-2.27624	ribosomal protein L9, component of cytosolic 80S ribosome and 60S large subunit [Chlamydomonas reinhardtii]
comp37848_c0_seq2	-2.27845	-
comp32865_c0_seq1	-2.28005	membrane AAA-metalloprotease [Chlamydomonas reinhardtii]
comp61436_c0_seq1	-2.28061	ribosomal protein S17, component of cytosolic 80S ribosome and 40S small subunit [Chlamydomonas reinhardtii]
comp44925_c0_seq2	-2.28155	-
comp88319_c0_seq1	-2.28298	photosystem I 8.1 kDa reaction center subunit IV [Chlamydomonas reinhardtii]
comp37005_c0_seq1	-2.28298	60S ribosomal protein L18a-2 [Coccomyxa subellipsoidea C-169]
comp291331_c0_seq1	-2.28298	-
comp217922_c0_seq1	-2.28298	-
comp66349_c0_seq1	-2.28298	ribosomal protein L6, component of cytosolic 80S ribosome and 60S large subunit [Chlamydomonas reinhardtii]
comp37542_c0_seq1	-2.28794	chlorophyll a/b-binding protein of photosystem II [Volvox carteri f. nagariensis]
comp127759_c0_seq1	-2.28882	-
comp42104_c0_seq3	-2.29007	D-3-phosphoglycerate dehydrogenase, chloroplastic [Triticum urartu]
comp172742_c0_seq1	-2.29007	-
comp33743_c0_seq1	-2.29007	plastid ribosomal protein L13 [Chlamydomonas reinhardtii]
comp158661_c0_seq1	-2.29007	-
comp34162_c0_seq2	-2.29056	component of cytosolic 80S ribosome and 60S large subunit [Volvox carteri f. nagariensis]
comp61230_c0_seq1	-2.29251	ribosomal protein S30, component of cytosolic 80S ribosome and 40S small subunit [Chlamydomonas reinhardtii]
comp17614_c0_seq1	-2.29335	RRNA intron-encoded homing endonuclease [Medicago truncatula]
comp55904_c0_seq1	-2.29375	-
comp35399_c0_seq2	-2.29536	PREDICTED: 40S ribosomal protein S5-like, partial [Cicer arietinum]
comp33624_c0_seq1	-2.29536	eukaryotic release factor 1 [Chlamydomonas reinhardtii]
comp65040_c0_seq1	-2.30172	-
comp47703_c0_seq5	-2.30274	ribosomal protein L36a, component of cytosolic 80S ribosome and 60S large subunit [Chlamydomonas reinhardtii]
comp35100_c0_seq1	-2.30332	carbonic anhydrase, alpha type [Chlamydomonas reinhardtii]
comp40401_c0_seq1	-2.30346	ADP-ribosylation factor 1 [Coccomyxa subellipsoidea C-169]
comp62402_c0_seq1	-2.30479	chlorophyll a/b binding protein [Tetraselmis sp. RG-15]
comp47344_c0_seq1	-2.30541	Plant intracellular ras group-related LRR 6 [Theobroma cacao]
comp148852_c0_seq1	-2.30764	-
comp65122_c0_seq1	-2.30764	acidic ribosomal protein P2 [Chlamydomonas reinhardtii]
comp148521_c0_seq1	-2.30764	eukaryotic translation initiation factor [Chlamydomonas reinhardtii]
comp25679_c0_seq1	-2.31315	ran-like small GTPase [Chlamydomonas reinhardtii]
comp26040_c0_seq1	-2.31577	Os03g0306800 [Oryza sativa Japonica Group]
comp60764_c0_seq1	-2.31634	ribosomal protein L17, component of cytosolic 80S ribosome and 60S large subunit [Chlamydomonas reinhardtii]
comp66316_c0_seq1	-2.32014	ribosomal protein L12 (chloroplast) [Trebouxiophyceae sp. MX-AZ01]
comp27450_c0_seq1	-2.3203	photosystem II protein PsbR, partial [Coccomyxa subellipsoidea C-169]
comp46228_c0_seq2	-2.32312	plastidic ADP/ATP translocase [Chlamydomonas reinhardtii]
comp42084_c0_seq1	-2.32567	component of cytosolic 80S ribosome and 60S large subunit [Volvox carteri f. nagariensis]
comp228247_c0_seq1	-2.33189	-
comp33003_c0_seq1	-2.33189	leucine-rich repeat receptor-like protein kinase [Arabidopsis thaliana]
comp45761_c0_seq1	-2.33189	-
comp118491_c0_seq1	-2.33189	-
comp28260_c0_seq1	-2.33189	Rubisco activase [Coccomyxa subellipsoidea C-169]
comp45832_c0_seq2	-2.33189	PREDICTED: mismatch repair endonuclease PMS2-like [Brachypodium distachyon]
comp172213_c0_seq1	-2.33189	ST6-40 [Eutrema halophilum]
comp226652_c0_seq1	-2.33189	-
comp188661_c0_seq1	-2.33189	-
comp203720_c0_seq1	-2.33189	-
comp31788_c0_seq1	-2.33189	protection of telomeres 1 protein [Populus trichocarpa]
comp44101_c0_seq2	-2.33189	-
comp113437_c0_seq1	-2.33189	single helix LHC light protein [Chlamydomonas reinhardtii]
comp85359_c0_seq1	-2.33189	-
comp143690_c0_seq1	-2.33189	soluble inorganic pyrophosphatase [Chlamydomonas reinhardtii]
comp215000_c0_seq1	-2.33189	-
comp49719_c0_seq2	-2.33498	elongation factor 2 [Chlamydomonas reinhardtii]
comp52547_c0_seq2	-2.33977	Os05g0388600 [Oryza sativa Japonica Group]
comp41067_c0_seq1	-2.34927	-
comp109219_c0_seq1	-2.34981	glycine cleavage system, H-protein [Chlamydomonas reinhardtii]
comp71315_c0_seq1	-2.35068	-
comp155470_c0_seq1	-2.35099	-
comp52167_c0_seq3	-2.35263	eukaryotic translation initiation factor 1 alpha 1 [Volvox carteri f. nagariensis]
comp22703_c0_seq1	-2.35573	mitochondrial ribosomal protein L29 [Volvox carteri f. nagariensis]
comp22893_c0_seq1	-2.35911	-
comp80205_c0_seq1	-2.36045	receptor of activated protein kinase C 1 [Chlamydomonas reinhardtii]
comp19020_c0_seq1	-2.36129	oxygen-evolving enhancer protein 2 of photosystem II [Chlamydomonas reinhardtii]
comp35074_c0_seq2	-2.36359	calreticulin 2, calcium-binding protein [Chlamydomonas reinhardtii]
comp39408_c0_seq3	-2.36449	ribosomal protein L11-like [Nicotiana tabacum]
comp36581_c0_seq1	-2.3648	biotin carboxylase [Mychonastes zofingiensis]
comp80528_c0_seq1	-2.36544	chloroplast light-harvesting chlorophyll-a/b binding protein [Chlamydomonas incerta]
comp27624_c0_seq1	-2.36751	cytochrome b6f complex PetM subunit [Chlamydomonas reinhardtii]
comp45116_c0_seq2	-2.36942	component of cytosolic 80S ribosome and 40S small subunit [Volvox carteri f. nagariensis]
comp37011_c0_seq1	-2.36985	Os03g0234200 [Oryza sativa Japonica Group]
comp51665_c0_seq1	-2.3716	PREDICTED: ATP-dependent Clp protease ATP-binding subunit clpA homolog CD4A, chloroplastic-like [Solanum lycopersicum]
comp44407_c0_seq1	-2.37253	hypothetical protein CHLNCDRAFT_144639 [Chlorella variabilis]
comp228946_c0_seq1	-2.37253	-
comp33785_c0_seq1	-2.37389	eukaryotic initiation factor [Chlamydomonas reinhardtii]
comp143811_c0_seq1	-2.37561	photosystem II stability/assembly factor HCF136 [Coccomyxa subellipsoidea C-169]
comp167670_c0_seq1	-2.37561	rubredoxin [Chlamydomonas reinhardtii]
comp19764_c0_seq1	-2.37855	chloroplast ATP synthase gamma chain [Chlamydomonas reinhardtii]
comp41402_c0_seq1	-2.37919	-
comp222999_c0_seq1	-2.37919	-
comp40204_c0_seq1	-2.37919	hypothetical protein CHLREDRAFT_169463 [Chlamydomonas reinhardtii]
comp228346_c0_seq1	-2.37919	-
comp201565_c0_seq1	-2.37919	-
comp44586_c0_seq2	-2.37975	receptor of activated protein kinase C 1 [Chlamydomonas reinhardtii]
comp32399_c0_seq1	-2.38018	component of cytosolic 80S ribosome and 40S small subunit [Volvox carteri f. nagariensis]
comp43379_c0_seq1	-2.38193	G-strand telomere binding protein 1 [Chlamydomonas reinhardtii]
comp23275_c0_seq1	-2.38342	-
comp62563_c0_seq1	-2.38419	60S ribosomal protein [Chlamydomonas sp. ICE-L]
comp106953_c0_seq1	-2.385	calmodulin [Micromonas pusilla CCMP1545]
comp55427_c0_seq3	-2.385	MTM1058 [Volvox carteri f. nagariensis]
comp132844_c0_seq1	-2.38847	-
comp242588_c0_seq1	-2.38847	-
comp189578_c0_seq1	-2.38847	-
comp186529_c0_seq1	-2.38847	40S ribosomal protein S5 [Zea mays]
comp321042_c0_seq1	-2.38847	methylenetetrahydrofolate reduct [Coccomyxa subellipsoidea C-169]
comp41435_c0_seq1	-2.38847	PREDICTED: protein midA homolog [Brachypodium distachyon]
comp41396_c0_seq1	-2.38966	PREDICTED: 60S ribosomal protein L15-like [Solanum lycopersicum]
comp60017_c0_seq1	-2.39387	-
comp29609_c0_seq1	-2.39462	-
comp26180_c0_seq1	-2.39823	plastid/chloroplast ribosomal protein L21 [Volvox carteri f. nagariensis]
comp46550_c0_seq1	-2.39823	HSP70-interacting protein 1 isoform 1 [Theobroma cacao]
comp63161_c0_seq1	-2.39845	component of cytosolic 80S ribosome and 40S small subunit [Volvox carteri f. nagariensis]
comp61842_c0_seq1	-2.39952	component of cytosolic 80S ribosome and 60S large subunit [Volvox carteri f. nagariensis]
comp169213_c0_seq1	-2.40228	PREDICTED: probable phosphatidylinositol 4-kinase type 2-beta At1g26270-like [Fragaria vesca subsp. vesca]
comp79333_c0_seq1	-2.40228	plastid ribosomal protein S13 [Chlamydomonas reinhardtii]
comp49295_c0_seq1	-2.40256	Os03g0684700 [Oryza sativa Japonica Group]
comp49398_c0_seq6	-2.40269	low-CO2-inducible protein [Chlamydomonas reinhardtii]
comp34717_c0_seq1	-2.40374	ribosomal protein S11 component of cytosolic 80S ribosome and 40S small subunit [Coccomyxa subellipsoidea C-169]
comp37756_c0_seq2	-2.40685	chloroplast oxygen-evolving protein 3 [Chlamydomonas incerta]
comp26574_c0_seq1	-2.40685	chloroplast 30S ribosomal protein S10 [Arabidopsis lyrata subsp. lyrata]
comp28647_c0_seq1	-2.40809	ribosomal protein S19, component of cytosolic 80S ribosome and 40S small subunit [Chlamydomonas reinhardtii]
comp43732_c0_seq1	-2.40851	plastid/chloroplast ribosomal protein L3 [Volvox carteri f. nagariensis]
comp85145_c0_seq1	-2.40851	ribosomal protein S11 component of cytosolic 80S ribosome and 40S small subunit [Coccomyxa subellipsoidea C-169]
comp43146_c0_seq2	-2.41084	chaperonin 60B2 [Chlamydomonas reinhardtii]
comp29516_c0_seq1	-2.41153	component of cytosolic 80S ribosome and 40S small subunit [Volvox carteri f. nagariensis]
comp134953_c0_seq1	-2.41206	pyridoxine biosynthesis protein [Bathycoccus prasinos]
comp232094_c0_seq1	-2.41206	threonine synthase [Coccomyxa subellipsoidea C-169]
comp20650_c0_seq1	-2.41292	hypothetical protein VOLCADRAFT_120618 [Volvox carteri f. nagariensis]
comp32292_c0_seq1	-2.41435	ferredoxin-dependent glutamate synthase [Chlamydomonas reinhardtii]
comp177109_c0_seq1	-2.41595	biotin carboxylase [Mychonastes zofingiensis]
comp86765_c0_seq1	-2.41935	heat shock protein [Citrus unshiu]
comp56272_c0_seq4	-2.41983	actin [Rhodomonas sp. CCMP768]
comp44897_c0_seq1	-2.42024	COP9 signalosome subunit 6A [Theobroma cacao]
comp42447_c0_seq1	-2.42115	PREDICTED: 30S ribosomal protein S5, chloroplastic-like [Solanum lycopersicum]
comp136981_c0_seq1	-2.42138	expressed protein [Chlorella variabilis]
comp20747_c0_seq1	-2.425	-
comp246507_c0_seq1	-2.425	transcriptional coactivator/pterin dehydratase, partial [Coccomyxa subellipsoidea C-169]
comp22419_c0_seq1	-2.425	beta-tubulin [Crustomastix stigmatica]
comp112587_c0_seq1	-2.425	S-adenosyl homocysteine hydrolase [Dunaliella salina]
comp49880_c0_seq2	-2.425	-
comp165698_c0_seq1	-2.425	nucleolar protein, structural component of H/ACA snoRNPs [Chlamydomonas reinhardtii]
comp85517_c0_seq1	-2.425	-
comp24556_c0_seq1	-2.425	2-cys peroxiredoxin [Chlamydomonas reinhardtii]
comp194328_c0_seq1	-2.425	methionine-R-sulfoxide reductase [Coccomyxa subellipsoidea C-169]
comp37170_c0_seq1	-2.4295	component of cytosolic 80S ribosome and 40S small subunit [Volvox carteri f. nagariensis]
comp42229_c0_seq1	-2.43007	ribosomal protein S8, component of cytosolic 80S ribosome and 40S small subunit [Chlamydomonas reinhardtii]
comp67936_c0_seq1	-2.43029	PREDICTED: nascent polypeptide-associated complex subunit alpha-like [Vitis vinifera]
comp15738_c0_seq1	-2.43219	photosystem I subunit XI, chloroplast precursor [Micromonas pusilla CCMP1545]
comp67991_c0_seq1	-2.43219	-
comp186004_c0_seq1	-2.43622	cobalamin-independent methionine synthase [Coccomyxa subellipsoidea C-169]
comp290704_c0_seq1	-2.43622	isoleucyl-tRNA synthetase [Arabidopsis thaliana]
comp28621_c0_seq2	-2.43622	ribosomal protein S28e [Coccomyxa subellipsoidea C-169]
comp24099_c0_seq1	-2.43622	-
comp35279_c0_seq1	-2.43622	50S ribosomal protein L19 [Paulinella chromatophora]
comp28893_c0_seq1	-2.43782	-
comp51420_c0_seq1	-2.43846	cysteine protease a [Symplocarpus renifolius]
comp41414_c0_seq2	-2.43957	component of cytosolic 80S ribosome and 60S large subunit [Volvox carteri f. nagariensis]
comp40710_c0_seq1	-2.44101	glycine-rich RNA-binding protein [Chlamydomonas reinhardtii]
comp57923_c0_seq1	-2.44292	D1 reaction center protein of photosystem II [Stigeoclonium helveticum]
comp348931_c0_seq1	-2.44292	-
comp24690_c0_seq1	-2.44292	-
comp517_c0_seq2	-2.44292	-
comp2092_c0_seq1	-2.44292	member of the DnaJ superfamily [Volvox carteri f. nagariensis]
comp8895_c0_seq1	-2.44292	inactive subunit of chloroplast ClpP complex [Chlamydomonas reinhardtii]
comp263218_c0_seq1	-2.44292	-
comp27963_c0_seq1	-2.44292	-
comp217986_c0_seq1	-2.44292	-
comp40019_c0_seq1	-2.44292	glucose-1-phosphate adenylyltransferase [Coccomyxa subellipsoidea C-169]
comp99731_c0_seq1	-2.44736	plastid/chloroplast ribosomal protein S20 [Volvox carteri f. nagariensis]
comp25235_c0_seq1	-2.44938	plastid ribosomal protein S1 [Chlamydomonas reinhardtii]
comp84254_c0_seq1	-2.45053	-
comp284543_c0_seq1	-2.45053	hypothetical protein CHLREDRAFT_194611 [Chlamydomonas reinhardtii]
comp51305_c0_seq19	-2.45127	-
comp22698_c0_seq1	-2.4529	hypothetical protein COCSUDRAFT_67335 [Coccomyxa subellipsoidea C-169]
comp204399_c0_seq1	-2.45474	translation initiation factor eIF3 subunit [Coccomyxa subellipsoidea C-169]
comp103337_c0_seq1	-2.45474	mitochondrial alternative oxidase [Chlamydomonas incerta]
comp41738_c0_seq1	-2.45742	ribosomal protein L18, component of cytosolic 80S ribosome and 60S large subunit [Chlamydomonas reinhardtii]
comp45450_c0_seq3	-2.45777	60S ribosomal protein L5 [Coccomyxa subellipsoidea C-169]
comp9291_c0_seq1	-2.45927	DEAD-domain-containing protein [Coccomyxa subellipsoidea C-169]
comp133819_c0_seq1	-2.46062	expressed protein [Chlorella variabilis]
comp26673_c0_seq1	-2.46939	PREDICTED: ethylene-responsive transcription factor ERF061-like [Brachypodium distachyon]
comp156680_c0_seq1	-2.46939	PREDICTED: flowering-promoting factor 1-like protein 3-like [Solanum lycopersicum]
comp25297_c0_seq1	-2.46939	PREDICTED: protein LURP-one-related 15 [Vitis vinifera]
comp426308_c0_seq1	-2.46939	-
comp197329_c0_seq1	-2.46939	PREDICTED: probable long-chain-alcohol O-fatty-acyltransferase 3-like [Solanum lycopersicum]
comp35933_c0_seq1	-2.46939	ribosomal protein S2, component of cytosolic 80S ribosome and 40S small subunit [Chlamydomonas reinhardtii]
comp25605_c0_seq1	-2.46939	-
comp31824_c0_seq1	-2.46939	low CO2 inducible gene [Chlamydomonas reinhardtii]
comp121803_c0_seq1	-2.46939	-
comp183252_c0_seq1	-2.46939	kinase-like protein [Coccomyxa subellipsoidea C-169]
comp227788_c0_seq1	-2.46939	-
comp33861_c0_seq1	-2.46939	ribosomal protein S27a, component of cytosolic 80S ribosome and 40S small subunit [Chlamydomonas reinhardtii]
comp44972_c0_seq1	-2.46939	PREDICTED: DNA mismatch repair protein PMS1-like [Cicer arietinum]
comp102873_c0_seq1	-2.46939	plastid/chloroplast ribosomal protein L13 [Volvox carteri f. nagariensis]
comp226698_c0_seq1	-2.46939	-
comp5315_c0_seq1	-2.46939	eukaryotic translation initiation factor 3a [Volvox carteri f. nagariensis]
comp218176_c0_seq1	-2.46939	methionine aminopeptidase [Chlamydomonas reinhardtii]
comp71275_c0_seq1	-2.46939	-
comp260542_c0_seq1	-2.46939	eukaryotic initiation factor [Chlamydomonas reinhardtii]
comp261704_c0_seq1	-2.46939	-
comp54984_c0_seq2	-2.47218	PREDICTED: cytochrome P450 94A1-like [Solanum lycopersicum]
comp110282_c0_seq1	-2.47811	uncharacterized lumenal polypeptide [Chlamydomonas reinhardtii]
comp47571_c0_seq3	-2.47873	Transketolase [Medicago truncatula]
comp41565_c0_seq2	-2.47882	60S ribosomal protein L7 [Coccomyxa subellipsoidea C-169]
comp22601_c0_seq1	-2.47944	Os03g0595300 [Oryza sativa Japonica Group]
comp72164_c0_seq1	-2.48245	-
comp117329_c0_seq1	-2.48389	plastid ribosomal protein S6 [Chlamydomonas reinhardtii]
comp201563_c0_seq1	-2.48389	-
comp135928_c0_seq1	-2.48569	rieske [2Fe-2S] protein [Chlamydomonas reinhardtii]
comp43295_c0_seq2	-2.48569	-
comp40213_c0_seq1	-2.48677	ribulose phosphate-3-epimerase, chloroplast precursor [Chlamydomonas reinhardtii]
comp18075_c0_seq1	-2.488	-
comp28536_c0_seq1	-2.4885	component of 80S ribosome and 40S small subunit [Volvox carteri f. nagariensis]
comp43969_c0_seq2	-2.49022	component of cytosolic 80S ribosome and 60S large subunit [Volvox carteri f. nagariensis]
comp37327_c0_seq1	-2.49108	SMAD/FHA domain-containing protein [Coccomyxa subellipsoidea C-169]
comp107506_c0_seq1	-2.49183	eukaryotic translation initiation factor 2 beta [Volvox carteri f. nagariensis]
comp34238_c0_seq1	-2.49274	-
comp168963_c0_seq1	-2.49538	Pre T-cell antigen receptor alpha [Theobroma cacao]
comp10258_c0_seq1	-2.49538	-
comp40967_c0_seq2	-2.49658	plasminogen activator inhibitor 1 RNA-binding protein [Zea mays]
comp62954_c0_seq1	-2.49674	-
comp37891_c0_seq1	-2.50181	-
comp19830_c0_seq1	-2.50334	ribosomal protein L23a component of cytosolic 80S ribosome and 60S large subunit [Coccomyxa subellipsoidea C-169]
comp23273_c0_seq2	-2.5035	PREDICTED: cysteine-rich receptor-like protein kinase 10-like isoform X1 [Cicer arietinum]
comp171335_c0_seq1	-2.50472	cell division cycle protein 48 [Pseudochlorella pringsheimii]
comp27423_c0_seq1	-2.50638	B-box zinc finger protein [Volvox carteri f. nagariensis]
comp66846_c0_seq1	-2.50679	heat shock protein, partial [Botryococcus braunii]
comp29054_c0_seq1	-2.50821	soluble starch synthase III [Chlamydomonas reinhardtii]
comp213311_c0_seq1	-2.51246	-
comp31930_c0_seq1	-2.51246	alpha-tubulin, partial [Cyanophora paradoxa]
comp37944_c0_seq1	-2.51246	chloroplast rubisco activase [Chlorella pyrenoidosa]
comp202847_c0_seq1	-2.51246	-
comp21155_c0_seq1	-2.51897	phosphoglycerate kinase [Polytomella parva]
comp52960_c0_seq5	-2.51923	eukaryotic initiation factor 4A-like protein [Chlamydomonas reinhardtii]
comp37899_c0_seq1	-2.52092	omega-6-FAD, chloroplast isoform [Volvox carteri f. nagariensis]
comp12332_c0_seq1	-2.52453	NAD-dependent epimerase/dehydratase [Chlamydomonas reinhardtii]
comp206874_c0_seq1	-2.52453	-
comp46275_c0_seq1	-2.52513	polyadenylate-binding protein RB47 [Chlamydomonas reinhardtii]
comp43894_c0_seq3	-2.5286	chloroplast rubisco activase [Chlorella pyrenoidosa]
comp26345_c0_seq1	-2.52933	plastid/chloroplast ribosomal protein L15 [Volvox carteri f. nagariensis]
comp51596_c0_seq2	-2.52996	Os07g0147900 [Oryza sativa Japonica Group]
comp67686_c0_seq1	-2.53021	rieske iron-sulfur subunit of the cytochrome b6f complex, chloroplast precursor [Chlamydomonas reinhardtii]
comp232390_c0_seq1	-2.53352	-
comp19402_c0_seq1	-2.53352	subunit of the chloroplast cytochrome b6f complex [Chlamydomonas reinhardtii]
comp51015_c0_seq2	-2.53352	PREDICTED: potassium channel SKOR-like [Glycine max]
comp415543_c0_seq1	-2.53352	-
comp2411_c0_seq1	-2.53352	-
comp17787_c0_seq1	-2.53352	L-aspartate oxidase [Chlamydomonas reinhardtii]
comp116249_c0_seq1	-2.53352	-
comp933_c0_seq1	-2.53352	-
comp110299_c0_seq1	-2.53352	plastid ribosomal protein S17 [Chlamydomonas reinhardtii]
comp158717_c0_seq1	-2.53352	eukaryotic initiation factor [Coccomyxa subellipsoidea C-169]
comp191713_c0_seq1	-2.53352	plastid/chloroplast ribosomal protein S20 [Volvox carteri f. nagariensis]
comp40431_c0_seq1	-2.53491	membrane AAA-metalloprotease [Chlamydomonas reinhardtii]
comp36637_c0_seq2	-2.53629	component of cytosolic 80S ribosome and 40S small subunit [Volvox carteri f. nagariensis]
comp62549_c0_seq1	-2.53865	ribosomal protein S26 component of cytosolic 80S ribosome and 40S small subunit [Coccomyxa subellipsoidea C-169]
comp28780_c0_seq1	-2.54245	pyruvate kinase [Chlamydomonas reinhardtii]
comp214004_c0_seq1	-2.54601	-
comp285741_c0_seq1	-2.54601	cysteine proteinase [Coccomyxa subellipsoidea C-169]
comp73319_c0_seq1	-2.54601	photosystem I reaction center subunit III [Chlamydomonas reinhardtii]
comp140177_c0_seq1	-2.54601	elongation factor Ts [Paulinella chromatophora]
comp213265_c0_seq1	-2.55053	-
comp42643_c0_seq1	-2.55137	FAD/NAD(P)-binding oxidoreductase family protein [Arabidopsis thaliana]
comp55917_c0_seq3	-2.55222	Os02g0196600 [Oryza sativa Japonica Group]
comp71553_c0_seq1	-2.55248	G-strand telomere binding protein 1 [Chlamydomonas reinhardtii]
comp37533_c0_seq1	-2.55286	-
comp23782_c0_seq1	-2.55428	component of cytosolic 80S ribosome and 60S large subunit [Volvox carteri f. nagariensis]
comp35676_c0_seq1	-2.55428	catechol O-methyltransferase [Thalictrum tuberosum]
comp94327_c0_seq1	-2.55428	thioredoxin [Micromonas pusilla CCMP1545]
comp192205_c0_seq1	-2.55428	-
comp45954_c0_seq2	-2.55593	chloroplast glycerolipid omega-3-fatty acid desaturase [Chlamydomonas reinhardtii]
comp184350_c0_seq1	-2.56015	-
comp61783_c0_seq1	-2.57107	acyl carrier protein [Haematococcus pluvialis]
comp61884_c0_seq1	-2.57323	60S ribosomal protein L12 [Zea mays]
comp16597_c0_seq1	-2.57425	chloroplast glyceraldehyde-3-phosphate dehydrogenase, partial [Chlamydomonas incerta]
comp47962_c0_seq1	-2.57474	P-loop containing nucleoside triphosphate hydrolase protein [Coccomyxa subellipsoidea C-169]
comp40761_c0_seq1	-2.57502	expressed protein [Arabidopsis lyrata subsp. lyrata]
comp52635_c0_seq1	-2.5763	PREDICTED: zinc finger CCCH domain-containing protein 20-like [Glycine max]
comp90845_c0_seq1	-2.5763	plastid ribosomal protein S15 [Chlamydomonas reinhardtii]
comp42356_c0_seq2	-2.58027	ribosomal protein L7a, component of cytosolic 80S ribosome and 60S large subunit [Chlamydomonas reinhardtii]
comp219772_c0_seq1	-2.59492	-
comp314962_c0_seq1	-2.59492	-
comp41867_c0_seq1	-2.59492	vitamin B6 biosynthesis protein [Coccomyxa subellipsoidea C-169]
comp76951_c0_seq1	-2.59492	-
comp147621_c0_seq1	-2.59492	-
comp24767_c0_seq1	-2.59492	ABC transporter [Chlamydomonas reinhardtii]
comp250543_c0_seq1	-2.59492	-
comp26426_c0_seq1	-2.59492	transcription factor homolog BTF3-like protein [Lotus japonicus]
comp147325_c0_seq1	-2.59492	-
comp40605_c0_seq1	-2.59492	PREDICTED: ethylene-responsive transcription factor ERF061-like [Glycine max]
comp327870_c0_seq1	-2.59492	-
comp163058_c0_seq1	-2.59492	-
comp47518_c0_seq1	-2.59492	-
comp179247_c0_seq1	-2.59492	-
comp218255_c0_seq1	-2.59492	R53.5-related protein [Chlamydomonas reinhardtii]
comp159970_c0_seq1	-2.59492	orf235 gene product (chloroplast) [Schizomeris leibleinii]
comp45762_c0_seq1	-2.59492	-
comp27141_c0_seq1	-2.60014	hypothetical protein CHLNCDRAFT_145468 [Chlorella variabilis]
comp81576_c0_seq1	-2.60241	S-adenosylmethionine synthetase [Chlamydomonas reinhardtii]
comp56561_c0_seq1	-2.60241	-
comp41795_c0_seq1	-2.6049	-
comp42646_c0_seq3	-2.60689	hypothetical protein VOLCADRAFT_120979 [Volvox carteri f. nagariensis]
comp54476_c1_seq6	-2.61258	monodehydroascorbate reductase [Zantedeschia aethiopica]
comp37821_c0_seq1	-2.61284	glutathione S-transferase [Chlamydomonas reinhardtii]
comp130070_c0_seq1	-2.6133	elongation factor Ts [Rhodomonas salina]
comp22007_c0_seq1	-2.61482	-
comp37595_c0_seq1	-2.61482	elongation factor 2 [Chlorella pyrenoidosa]
comp21270_c0_seq1	-2.61662	-
comp80804_c0_seq1	-2.61877	ribosomal protein L37, component of cytosolic 80S ribosome and 60S large subunit [Chlamydomonas reinhardtii]
comp41888_c0_seq2	-2.62281	ribosomal protein S3a, component of cytosolic 80S ribosome and 40S small subunit [Chlamydomonas reinhardtii]
comp64231_c0_seq1	-2.62407	-
comp47456_c0_seq3	-2.62663	-
comp83870_c0_seq1	-2.62887	-
comp91262_c0_seq1	-2.62887	hypothetical protein THAOC_21438 [Thalassiosira oceanica]
comp32321_c0_seq1	-2.6307	-
comp178608_c0_seq1	-2.63445	coronin like protein [Phaeodactylum tricornutum CCAP 1055/1]
comp192084_c0_seq1	-2.63445	-
comp19713_c0_seq1	-2.63445	ribosomal protein L14 component of cytosolic 80S ribosome and 60S large subunit [Coccomyxa subellipsoidea C-169]
comp36032_c0_seq1	-2.63445	elongation factor 1alpha, partial [Goniomonas sp. CCAP 980/1]
comp37464_c0_seq1	-2.6364	PREDICTED: GDP-L-galactose phosphorylase 1-like [Fragaria vesca subsp. vesca]
comp35314_c0_seq1	-2.63799	-
comp32096_c0_seq1	-2.63799	-
comp20288_c0_seq1	-2.63799	plastidic ADP/ATP translocase [Chlamydomonas reinhardtii]
comp40730_c0_seq1	-2.6389	nucleoredoxin 2 [Chlamydomonas reinhardtii]
comp17947_c0_seq1	-2.64001	membrane AAA-metalloprotease [Coccomyxa subellipsoidea C-169]
comp192797_c0_seq1	-2.64223	-
comp253667_c0_seq1	-2.64223	-
comp23181_c0_seq2	-2.64555	plastid ribosomal protein L9 [Chlamydomonas reinhardtii]
comp44777_c0_seq1	-2.64658	-
comp32489_c0_seq1	-2.64739	60S ribosomal protein L13a [Capsicum annuum]
comp188128_c0_seq1	-2.64739	plasma membrane calcium ATPase [Chlamydomonas reinhardtii]
comp30064_c0_seq2	-2.64739	gonidia-specific protein KA_k47 [Volvox carteri f. nagariensis]
comp204187_c0_seq1	-2.64739	LEDI-5a protein [Lithospermum erythrorhizon]
comp29097_c0_seq1	-2.64822	GTP binding protein TypA [Chlamydomonas reinhardtii]
comp96078_c0_seq1	-2.64937	-
comp46060_c0_seq2	-2.65206	polyubiquitin [Symbiodinium sp. C3]
comp26175_c0_seq1	-2.65381	chloroplast light-harvesting chlorophyll-a/b binding protein [Chlamydomonas incerta]
comp62230_c0_seq1	-2.65381	ribosomal protein S29, component of cytosolic 80S ribosome and 40S small subunit [Chlamydomonas reinhardtii]
comp184649_c0_seq1	-2.65381	-
comp175632_c0_seq1	-2.65381	DUF924-domain-containing protein [Coccomyxa subellipsoidea C-169]
comp192222_c0_seq1	-2.65381	chlorophyll a-b binding protein of photosystem II [Chlamydomonas reinhardtii]
comp104519_c0_seq1	-2.65381	chloroplast ATP synthase subunit II [Chlamydomonas incerta]
comp147633_c0_seq1	-2.65381	-
comp200946_c0_seq1	-2.65381	-
comp24560_c0_seq1	-2.65766	-
comp29240_c0_seq1	-2.66021	plastid/chloroplast ribosomal protein L10 [Volvox carteri f. nagariensis]
comp52973_c0_seq1	-2.66072	-
comp214671_c0_seq1	-2.66203	-
comp29838_c0_seq1	-2.66203	CF0 ATP synthase subunit II precursor [Volvox carteri f. nagariensis]
comp53237_c1_seq1	-2.66672	nitrate reductase [NADH]-like [Vitis vinifera]
comp15571_c0_seq1	-2.66892	-
comp42641_c0_seq1	-2.67292	-
comp42433_c0_seq1	-2.67292	-
comp40851_c0_seq1	-2.68238	-
comp192197_c0_seq1	-2.68238	transcription factor NF-E2 homolog [Chlorella vulgaris]
comp31894_c0_seq2	-2.68456	ATP-binding cassette transporter [Selaginella moellendorffii]
comp279308_c0_seq1	-2.68803	P-loop containing nucleoside triphosphate hydrolase protein [Coccomyxa subellipsoidea C-169]
comp135862_c0_seq1	-2.68803	-
comp261205_c0_seq1	-2.68803	-
comp34993_c0_seq1	-2.69068	photosystem II biogenesis protein Psp29 [Coccomyxa subellipsoidea C-169]
comp143485_c0_seq1	-2.70027	-
comp25907_c0_seq1	-2.70433	ribosomal protein L10e [Coccomyxa subellipsoidea C-169]
comp40496_c0_seq2	-2.7051	component of cytosolic 80S ribosome and 60S large subunit [Volvox carteri f. nagariensis]
comp49012_c0_seq1	-2.70909	Cell wall-associated hydrolase [Medicago truncatula]
comp66190_c0_seq1	-2.7104	glycine-rich RNA-binding protein [Chlamydomonas reinhardtii]
comp38692_c0_seq1	-2.7104	PREDICTED: probable glycosyltransferase At3g07620-like [Fragaria vesca subsp. vesca]
comp42148_c0_seq1	-2.7104	-
comp5589_c0_seq1	-2.7104	plasma membrane hydrogen ATPase [Chlamydomonas reinhardtii]
comp98012_c0_seq1	-2.7104	plastid ribosomal protein S16 [Chlamydomonas reinhardtii]
comp128145_c0_seq1	-2.7104	-
comp44633_c0_seq2	-2.7104	hypothetical protein CHLREDRAFT_184660 [Chlamydomonas reinhardtii]
comp213176_c0_seq1	-2.7104	-
comp20639_c0_seq1	-2.71436	chloroplast ATP synthase delta chain [Chlamydomonas reinhardtii]
comp56241_c0_seq1	-2.71623	-
comp49374_c0_seq4	-2.71623	pathogenesis-related protein 1 [Vitis hybrid cultivar]
comp47950_c0_seq1	-2.72093	lipid transfer protein [Gossypium hirsutum]
comp27919_c0_seq1	-2.72339	monodehydroascorbate reductase [Coccomyxa subellipsoidea C-169]
comp70192_c0_seq1	-2.7242	60S ribosomal protein L18a-2 [Coccomyxa subellipsoidea C-169]
comp108069_c0_seq1	-2.72512	DnaJ-like protein [Chlamydomonas reinhardtii]
comp168362_c0_seq1	-2.72878	PREDICTED: phosphatidylglycerol/phosphatidylinositol transfer protein-like [Fragaria vesca subsp. vesca]
comp18302_c0_seq1	-2.73242	-
comp168853_c0_seq1	-2.73242	serine hydroxymethyltransferase [Chlamydomonas reinhardtii]
comp185527_c0_seq1	-2.73242	plasma membrane calcium ATPase [Chlamydomonas reinhardtii]
comp105412_c0_seq1	-2.73242	hypothetical protein SELMODRAFT_139061 [Selaginella moellendorffii]
comp115516_c0_seq1	-2.73242	-
comp25372_c0_seq1	-2.73242	-
comp62935_c0_seq1	-2.73349	glutathione S-transferase [Chlamydomonas reinhardtii]
comp61339_c0_seq1	-2.73386	ribosomal protein L13a, component of cytosolic 80S ribosome and 60S large subunit [Chlamydomonas reinhardtii]
comp43745_c0_seq1	-2.73578	cytochrome f [Pleodorina starrii]
comp40500_c0_seq1	-2.73788	-
comp45435_c0_seq3	-2.74348	acidic ribosomal protein P0 [Chlamydomonas reinhardtii]
comp29119_c0_seq1	-2.74692	S-adenosyl methionine synthase protein 2 [Pinus sylvestris]
comp263685_c0_seq1	-2.74692	peptidyl-prolyl cis-trans isomerase, FKBP-type [Chlamydomonas reinhardtii]
comp227608_c0_seq1	-2.74692	hypothetical protein VOLCADRAFT_87197 [Volvox carteri f. nagariensis]
comp23923_c0_seq1	-2.74692	-
comp47353_c0_seq1	-2.74692	-
comp316864_c0_seq1	-2.74692	mitochondrial F1F0 ATP synthase associated protein [Volvox carteri f. nagariensis]
comp29918_c0_seq1	-2.74692	-
comp321745_c0_seq1	-2.74692	-
comp34719_c0_seq2	-2.74692	plastocyanin, chloroplast precursor [Chlamydomonas reinhardtii]
comp349166_c0_seq1	-2.74692	-
comp221922_c0_seq1	-2.74692	cortical microtubule associated protein SPIRAL1 [Volvox carteri f. nagariensis]
comp115290_c0_seq1	-2.74692	light-harvesting chlorophyll-a/b binding protein Lhca5 [Chlamydomonas incerta]
comp232219_c0_seq1	-2.74692	ribosomal protein L2-like [Solanum tuberosum]
comp13851_c0_seq1	-2.74692	-
comp36282_c0_seq1	-2.74692	-
comp41650_c0_seq1	-2.74692	-
comp369179_c0_seq1	-2.74692	serine decarboxylase [Volvox carteri f. nagariensis]
comp41297_c0_seq1	-2.74904	UPF0187-domain-containing protein [Coccomyxa subellipsoidea C-169]
comp70732_c0_seq1	-2.75071	serine acetyltransferase [Chlamydomonas reinhardtii]
comp43508_c0_seq1	-2.75412	-
comp45785_c0_seq2	-2.75518	sugar phosphate/phosphate translocator-like protein [Chlamydomonas reinhardtii]
comp160148_c0_seq1	-2.75719	tetratricopeptide repeat containing protein [Triticum monococcum]
comp44161_c0_seq1	-2.76073	inorganic pyrophosphatase [Chlamydomonas reinhardtii]
comp35707_c0_seq1	-2.76485	light harvesting complex A [Volvox carteri f. nagariensis]
comp216937_c0_seq1	-2.76485	-
comp112738_c0_seq1	-2.76485	photosystem I subunit XI, chloroplast precursor [Micromonas pusilla CCMP1545]
comp216410_c0_seq1	-2.76485	POZ domain-containing protein [Coccomyxa subellipsoidea C-169]
comp14546_c0_seq1	-2.76485	ribosomal protein L6, component of cytosolic 80S ribosome and 60S large subunit [Chlamydomonas reinhardtii]
comp235682_c0_seq1	-2.76485	-
comp24663_c0_seq1	-2.76485	hypothetical protein CHLNCDRAFT_133235 [Chlorella variabilis]
comp44947_c0_seq1	-2.76485	beta-ketoacyl acyl carrier protein synthase [Haematococcus pluvialis]
comp81101_c0_seq1	-2.76485	PREDICTED: protein translation factor SUI1 homolog isoform 1 [Solanum lycopersicum]
comp82299_c0_seq1	-2.76485	ribosomal protein S1 [Coccomyxa subellipsoidea C-169]
comp22499_c0_seq1	-2.77077	PREDICTED: bark storage protein A-like [Cucumis sativus]
comp22368_c0_seq1	-2.77549	heat shock protein 70B [Chlamydomonas reinhardtii]
comp118086_c0_seq1	-2.77549	photosystem I reaction center subunit III [Chlamydomonas reinhardtii]
comp73898_c0_seq1	-2.78048	40S ribosomal protein S9 [Chlamydomonas reinhardtii]
comp37235_c0_seq1	-2.78255	pyruvate dehydrogenase E1 beta subunit [Chlamydomonas reinhardtii]
comp32597_c0_seq1	-2.78255	ribosomal protein L12 [Pseudendoclonium akinetum]
comp57071_c2_seq8	-2.78367	PREDICTED: lactoylglutathione lyase-like [Solanum lycopersicum]
comp46157_c0_seq1	-2.78415	-
comp231200_c0_seq1	-2.78757	-
comp37730_c0_seq1	-2.78893	plastid-specific ribosomal protein 3 [Chlamydomonas reinhardtii]
comp157770_c0_seq1	-2.79132	-
comp183394_c0_seq1	-2.79132	-
comp13765_c0_seq1	-2.80137	photosystem I reaction center subunit VIII, chloroplast precursor [Volvox carteri f. nagariensis]
comp26596_c0_seq1	-2.80137	acetyl-coa biotin carboxyl carrier [Chlamydomonas reinhardtii]
comp34330_c0_seq4	-2.80137	plastid ribosomal protein L11 [Chlamydomonas reinhardtii]
comp29560_c0_seq1	-2.81369	Cell wall-associated hydrolase, partial [Medicago truncatula]
comp13651_c0_seq1	-2.81731	component of cytosolic 80S ribosome and 40S small subunit [Volvox carteri f. nagariensis]
comp49018_c0_seq1	-2.81731	-
comp34624_c0_seq1	-2.81731	60S ribosomal protein L37a [Chondrus crispus]
comp43233_c0_seq1	-2.81731	Protein BREAST CANCER SUSCEPTIBILITY 1-like protein [Triticum urartu]
comp100159_c0_seq1	-2.81731	-
comp37239_c0_seq1	-2.81731	-
comp31076_c0_seq1	-2.81731	RNA binding protein [Chlamydomonas reinhardtii]
comp42134_c0_seq1	-2.81731	hypothetical protein VOLCADRAFT_105655 [Volvox carteri f. nagariensis]
comp59818_c0_seq1	-2.81731	-
comp18352_c0_seq1	-2.81731	-
comp32532_c0_seq1	-2.81731	-
comp228636_c0_seq1	-2.81731	-
comp229976_c0_seq1	-2.81731	-
comp263118_c0_seq1	-2.81731	PREDICTED: protein TIC110, chloroplastic-like [Solanum lycopersicum]
comp29025_c0_seq1	-2.81731	leucine-rich repeat transmembrane protein kinase [Arabidopsis thaliana]
comp76187_c0_seq1	-2.81731	transcription factor homolog BTF3-like protein [Lotus japonicus]
comp16609_c0_seq1	-2.81731	Metallocarboxypeptidase inhibitor [Medicago truncatula]
comp276515_c0_seq1	-2.81731	predicted protein [Hordeum vulgare subsp. vulgare]
comp189943_c0_seq1	-2.81731	-
comp35095_c0_seq2	-2.81882	FMN-linked oxidoreductase [Coccomyxa subellipsoidea C-169]
comp37347_c0_seq1	-2.82034	ribosomal protein S23, component of cytosolic 80S ribosome and 40S small subunit [Chlamydomonas reinhardtii]
comp43063_c0_seq2	-2.82665	unknow protein [Oryza sativa Japonica Group]
comp14135_c0_seq1	-2.82812	elongation factor EF-3 [Coccomyxa subellipsoidea C-169]
comp35485_c0_seq2	-2.82963	Aldo/keto reductase [Coccomyxa subellipsoidea C-169]
comp22921_c0_seq1	-2.83196	-
comp143341_c0_seq1	-2.83778	hypothetical protein VOLCADRAFT_120710 [Volvox carteri f. nagariensis]
comp30212_c0_seq1	-2.83885	60S acidic ribosomal family protein [Arabidopsis thaliana]
comp183671_c0_seq1	-2.84003	glutamate synthase [Volvox carteri f. nagariensis]
comp202371_c0_seq1	-2.84285	-
comp160611_c0_seq1	-2.84285	-
comp47132_c0_seq1	-2.84646	-
comp23297_c0_seq1	-2.84646	MDR-like ABC transporter [Chlamydomonas reinhardtii]
comp13914_c0_seq1	-2.84646	40s ribosomal protein S27 (ISS) [Ostreococcus tauri]
comp24723_c0_seq1	-2.84949	RNA-binding protein [Chlamydomonas reinhardtii]
comp227026_c0_seq1	-2.85126	-
comp173554_c0_seq1	-2.85126	-
comp48359_c0_seq2	-2.85323	imm downregulated 2 [Ectocarpus siliculosus]
comp20565_c0_seq1	-2.85445	PREDICTED: glutathionyl-hydroquinone reductase YqjG-like [Fragaria vesca subsp. vesca]
comp14453_c0_seq1	-2.85453	gamma-glutamylcysteine synthetase [Chlamydomonas reinhardtii]
comp37782_c0_seq2	-2.85529	ORF124 [Pinus koraiensis]
comp36371_c0_seq1	-2.85795	-
comp144858_c0_seq1	-2.85795	-
comp393_c0_seq1	-2.85795	acetyl-coa biotin carboxyl carrier [Chlamydomonas reinhardtii]
comp35027_c0_seq1	-2.85795	Cell wall-associated hydrolase [Medicago truncatula]
comp34362_c0_seq1	-2.8624	-
comp78028_c0_seq1	-2.8624	component of cytosolic 80S ribosome and 40S small subunit [Volvox carteri f. nagariensis]
comp178344_c0_seq1	-2.8624	-
comp63462_c0_seq1	-2.86501	-
comp182883_c0_seq1	-2.86794	phosphoglycerate kinase precursor [Coccomyxa subellipsoidea C-169]
comp213667_c0_seq1	-2.86794	-
comp268738_c0_seq1	-2.86794	-
comp177927_c0_seq1	-2.86794	-
comp161064_c0_seq1	-2.86794	thioredoxin-like protein [Volvox carteri f. nagariensis]
comp24518_c0_seq1	-2.86794	-
comp14528_c0_seq1	-2.87503	60S ribosomal protein [Chlamydomonas sp. ICE-L]
comp28204_c0_seq1	-2.87937	S-adenosylmethionine decarboxylase [Chlamydomonas reinhardtii]
comp67610_c0_seq1	-2.88032	4.1 kDa photosystem II subunit [Chlamydomonas reinhardtii]
comp229318_c0_seq1	-2.88443	-
comp177051_c0_seq1	-2.88443	-
comp31354_c0_seq1	-2.88443	ADP/ATP carrier protein [Coccomyxa subellipsoidea C-169]
comp110054_c0_seq1	-2.88443	photosystem I subunit II, chloroplast precursor [Micromonas pusilla CCMP1545]
comp45601_c0_seq6	-2.88443	Os05g0524500 [Oryza sativa Japonica Group]
comp182699_c0_seq1	-2.88443	-
comp17163_c0_seq1	-2.88443	hypothetical protein VOLCADRAFT_105776 [Volvox carteri f. nagariensis]
comp162400_c0_seq1	-2.88443	-
comp323007_c0_seq1	-2.88443	mitochondrial NADH dehydrogenase [Chlamydomonas reinhardtii]
comp27893_c0_seq1	-2.88443	acetyl-coa carboxylase beta-carboxyltransferase subunit of plastidic multimeric ACCase [Chlamydomonas reinhardtii]
comp227426_c0_seq1	-2.88443	-
comp214562_c0_seq1	-2.88443	peroxiredoxin, type II [Chlamydomonas reinhardtii]
comp38629_c0_seq1	-2.88443	Nucleotide-sugar transporter family protein isoform 3 [Theobroma cacao]
comp223210_c0_seq1	-2.88443	F1F0 ATP synthase, subunit G, mitochondrial [Volvox carteri f. nagariensis]
comp29337_c0_seq1	-2.88443	-
comp60671_c0_seq1	-2.88669	component of cytosolic 80S ribosome and 60S large subunit [Volvox carteri f. nagariensis]
comp162731_c0_seq1	-2.8926	eukaryotic initiation factor [Chlamydomonas reinhardtii]
comp98994_c0_seq1	-2.8926	plastid/chloroplast ribosomal protein L17 [Volvox carteri f. nagariensis]
comp83609_c0_seq1	-2.89748	-
comp40219_c0_seq1	-2.90125	MOSC domain-containing protein [Chlamydomonas reinhardtii]
comp49433_c1_seq1	-2.90612	hypothetical protein CHLNCDRAFT_145017 [Chlorella variabilis]
comp46889_c0_seq2	-2.90612	NADH dehydrogenase subunit 7 [Brassica napus]
comp176635_c0_seq1	-2.90612	-
comp16318_c0_seq1	-2.90612	membrane AAA-metalloprotease [Chlamydomonas reinhardtii]
comp120016_c0_seq1	-2.90808	14-3-3 protein [Coccomyxa subellipsoidea C-169]
comp86931_c0_seq1	-2.90943	-
comp37897_c0_seq1	-2.90979	3-deoxy-D-arabino-heptulosonate 7-phosphate synthetase [Chlamydomonas reinhardtii]
comp111385_c0_seq1	-2.91042	-
comp37505_c0_seq1	-2.913	-
comp19330_c0_seq1	-2.91685	pyruvate phosphate dikinase [Chlamydomonas reinhardtii]
comp26507_c0_seq1	-2.91685	-
comp29633_c0_seq1	-2.91685	enolase [Chlamydomonas reinhardtii]
comp35785_c0_seq1	-2.91685	-
comp72359_c0_seq1	-2.91685	component of cytosolic 80S ribosome and 40S small subunit [Volvox carteri f. nagariensis]
[truncated: 11,560 more rows]

## Sheet: A840 vs A84
GeneID	log2	Description
comp193971_c0_seq1	5.70163	chromoplast carotenoid cleavage dioxygenase 4a [Crocus sativus]
comp45404_c0_seq1	5.62857	Copalyl diphosphate synthase [Theobroma cacao]
comp107166_c0_seq1	5.56145	hypothetical protein SORBIDRAFT_05g016477 [Sorghum bicolor]
comp44346_c0_seq2	5.4703	HTH-type transcriptional regulator protein ptxE [Theobroma cacao]
comp120035_c0_seq1	5.4703	-
comp32023_c0_seq1	5.4703	mannose-binding lectin precursor [Zingiber officinale]
comp63237_c0_seq1	5.38969	-
comp230775_c0_seq1	5.30429	H0102C09.1 [Oryza sativa Indica Group]
comp46645_c0_seq1	5.21085	TPA: UDP-glucose 6-dehydrogenase [Zea mays]
comp36656_c0_seq1	5.19467	EXORDIUM like 2 [Theobroma cacao]
comp364459_c0_seq1	5.19467	lipase class 3 family protein [Arabidopsis lyrata subsp. lyrata]
comp43119_c0_seq1	5.11667	-
comp32061_c0_seq1	5.0897	Cytochrome P450 likeTBP [Medicago truncatula]
comp26609_c0_seq1	5.0342	-
comp196561_c0_seq1	5.0342	-
comp115383_c0_seq1	4.94674	-
comp279698_c0_seq1	4.94674	-
comp44136_c0_seq4	4.94327	F82b [Epipremnum aureum]
comp124057_c0_seq1	4.90094	-
comp32004_c0_seq1	4.85363	-
comp229595_c0_seq1	4.7541	-
comp89097_c0_seq1	4.70163	RRNA intron-encoded homing endonuclease [Medicago truncatula]
comp98848_c0_seq1	4.5906	peroxidase prx12 precursor [Spinacia oleracea]
comp107015_c0_seq1	4.5317	-
comp244441_c0_seq1	4.26867	-
comp22708_c0_seq1	4.26867	-
comp813_c0_seq1	4.19467	major light-harvesting chlorophyll a/b protein 3 [Dunaliella salina]
comp21007_c0_seq1	4.19467	-
comp155517_c0_seq1	4.16913	sterol sensing 5-transmembrane protein [Chlamydomonas reinhardtii]
comp16096_c0_seq2	4.13261	-
comp266282_c0_seq1	4.11667	-
comp44402_c0_seq1	4.0819	Inhibitor of trypsin and hageman factor [Theobroma cacao]
comp26791_c0_seq1	4.07602	-
comp129796_c0_seq1	4.0342	60S ribosomal protein L4 [Chlamydomonas sp. HS-5]
comp26405_c0_seq1	4.0342	-
comp148121_c0_seq1	3.94674	-
comp42844_c0_seq1	3.91494	AP2/ERF domain-containing transcription factor [Populus trichocarpa]
comp120743_c0_seq1	3.85363	component of cytosolic 80S ribosome and 60S large subunit [Volvox carteri f. nagariensis]
comp101742_c0_seq1	3.81464	-
comp50781_c0_seq1	3.7932	-
comp48548_c0_seq1	3.7655	Brassinosteroid-6-oxidase 2 [Theobroma cacao]
comp25675_c0_seq1	3.76436	-
comp36572_c0_seq1	3.7541	EXORDIUM like 2 [Theobroma cacao]
comp143919_c0_seq1	3.7541	-
comp27118_c0_seq1	3.70163	-
comp43706_c0_seq1	3.70163	PREDICTED: omega-hydroxypalmitate O-feruloyl transferase-like [Vitis vinifera]
comp32477_c0_seq1	3.64718	-
comp22103_c0_seq1	3.62857	senescence-associated protein [Picea abies]
comp37301_c0_seq3	3.6135	Serine protease inhibitor [Theobroma cacao]
comp43937_c0_seq1	3.5906	anti-microbial protein [Pinus monticola]
comp216572_c0_seq1	3.4703	CW80Cd404 protein [Chlamydomonas sp. W80]
comp38165_c0_seq2	3.44499	-
comp242274_c0_seq1	3.40617	-
comp189021_c0_seq1	3.40617	beta-Ig-H3/fasciclin [Galdieria sulphuraria]
comp169416_c0_seq1	3.40617	CONSTANS-like protein [Solanum tuberosum]
comp30171_c0_seq1	3.37301	-
comp84516_c0_seq1	3.34884	Serine-type endopeptidase inhibitor [Theobroma cacao]
comp98179_c0_seq1	3.33906	transcript antisense to ribosomal rna protein [Nannochloropsis gaditana CCMP526]
comp272162_c0_seq1	3.33906	-
comp42004_c0_seq1	3.33906	EXORDIUM like 2 [Theobroma cacao]
comp271045_c0_seq1	3.33906	-
comp45555_c0_seq1	3.28302	TPA: SAUR33-auxin-responsive SAUR family member [Zea mays]
comp113448_c0_seq1	3.26867	inhibitor against trypsin [Momordica charantia]
comp213100_c0_seq1	3.26867	-
comp41669_c0_seq2	3.26867	PREDICTED: peroxidase 5-like, partial [Vitis vinifera]
comp26459_c0_seq1	3.26867	-
comp37858_c0_seq1	3.20978	-
comp37553_c0_seq1	3.20767	-
comp48380_c0_seq3	3.20548	ACT11D09.3 [Cucumis melo]
comp44216_c0_seq1	3.16175	-
comp56077_c0_seq7	3.14688	legumin precur [Magnolia salicifolia]
comp50082_c0_seq2	3.13437	PREDICTED: aromatic-L-amino-acid decarboxylase-like [Setaria italica]
comp231793_c0_seq1	3.06222	-
comp46677_c0_seq1	3.05108	transcription factor Myb1 [Arachis hypogaea]
comp35702_c0_seq1	3.05108	Os01g0126100 [Oryza sativa Japonica Group]
comp46815_c0_seq3	3.03146	Os11g0437600 [Oryza sativa Japonica Group]
comp60275_c0_seq1	3.02269	-
comp47414_c0_seq3	3.02203	PREDICTED: myb-related protein B [Vitis vinifera]
comp124984_c0_seq1	3.00564	-
comp15320_c0_seq2	3.00564	ribosomal protein S27a, component of cytosolic 80S ribosome and 40S small subunit [Chlamydomonas reinhardtii]
comp31425_c0_seq1	3.00564	ribosomal protein S4 component of cytosolic 80S ribosome and 40S small subunit [Coccomyxa subellipsoidea C-169]
comp44195_c0_seq2	3.00151	pathogenesis-related protein 1 [Musa ABB Group]
comp46784_c0_seq1	2.99114	PREDICTED: cytokinin dehydrogenase 3-like [Glycine max]
comp45023_c0_seq1	2.94674	PREDICTED: acetylajmalan esterase-like [Setaria italica]
comp34616_c0_seq1	2.91295	pathogenesis-related protein 1 [Musa ABB Group]
comp36770_c0_seq1	2.91022	-
comp53160_c0_seq3	2.89817	anti-microbial protein [Pinus monticola]
comp24771_c0_seq1	2.88534	-
comp136794_c0_seq1	2.88534	expressed protein [Chlorella variabilis]
comp42980_c0_seq1	2.88534	PREDICTED: ethylene-responsive transcription factor ERF061-like [Setaria italica]
comp219472_c0_seq1	2.85363	hypothetical protein CHLNCDRAFT_143440 [Chlorella variabilis]
comp46434_c0_seq1	2.85363	PREDICTED: aromatic-L-amino-acid decarboxylase-like isoform 2 [Solanum lycopersicum]
comp53140_c0_seq1	2.84255	-
comp44043_c0_seq1	2.83656	trypsin/chymotrypsin inhibitor [Alocasia macrorrhizos]
comp28778_c0_seq1	2.82121	ribosomal protein L18a, component of cytosolic 80S ribosome and 60S large subunit [Chlamydomonas reinhardtii]
comp22084_c0_seq1	2.82121	myb-related transcription factor [Solanum lycopersicum]
comp41626_c0_seq1	2.80472	ORF64d [Pinus koraiensis]
comp8267_c0_seq1	2.80472	PREDICTED: trans-2,3-enoyl-CoA reductase-like [Glycine max]
comp24867_c0_seq1	2.79109	-
comp47314_c0_seq1	2.77563	Os08g0450100 [Oryza sativa Japonica Group]
comp25341_c0_seq1	2.7541	PREDICTED: patatin group A-3-like [Fragaria vesca subsp. vesca]
comp26587_c0_seq2	2.70163	-
comp32740_c0_seq1	2.70163	-
comp47993_c0_seq2	2.69543	pectinesterase [Genlisea aurea]
comp37953_c0_seq1	2.68925	Disease resistance-responsive family protein [Theobroma cacao]
comp50735_c0_seq5	2.68538	Os07g0564200 [Oryza sativa Japonica Group]
comp37611_c0_seq1	2.67466	HTH-type transcriptional regulator protein ptxE [Theobroma cacao]
comp26194_c0_seq1	2.66921	anti-microbial protein [Pinus monticola]
comp226724_c0_seq1	2.66295	hypothetical protein VITISV_024911 [Vitis vinifera]
comp36907_c0_seq3	2.64189	-
comp48113_c0_seq1	2.63637	Phosphate-responsive 1 family protein [Theobroma cacao]
comp191597_c0_seq1	2.62481	CW80Cd404 protein [Chlamydomonas sp. W80]
comp44538_c0_seq1	2.6018	PREDICTED: snakin-2-like [Brachypodium distachyon]
comp42792_c0_seq1	2.59988	-
comp47870_c0_seq1	2.5906	PREDICTED: protein ODORANT1-like [Setaria italica]
comp61001_c0_seq1	2.5906	PREDICTED: CYSTM1 family protein A-like isoform X3 [Cicer arietinum]
comp19555_c0_seq2	2.58615	Xyloglucan endotransglucosylase/hydrolase [Medicago truncatula]
comp97449_c0_seq1	2.57123	hypothetical protein Gasu_05410 [Galdieria sulphuraria]
comp46644_c0_seq2	2.57123	protease inhibitor-like [Glycine max]
comp37547_c0_seq1	2.56565	Os08g0156800 [Oryza sativa Japonica Group]
comp48801_c0_seq2	2.55008	Os02g0669000 [Oryza sativa Japonica Group]
comp13997_c0_seq1	2.5317	-
comp30339_c0_seq2	2.5317	-
comp105528_c0_seq1	2.5317	hypothetical protein 2_2931_01, partial [Larix decidua]
comp33444_c0_seq1	2.48279	-
comp45108_c0_seq1	2.48279	CCD4c [Crocus sativus]
comp54911_c0_seq2	2.48072	Os02g0807900 [Oryza sativa Japonica Group]
comp49363_c0_seq2	2.4722	pathogenesis-related protein PsemI [Pseudotsuga menziesii]
comp44920_c0_seq1	2.46015	Bifunctional inhibitor/lipid-transfer protein/seed storage 2S albumin superfamily protein [Theobroma cacao]
comp222776_c0_seq1	2.43217	-
comp37366_c0_seq1	2.43217	-
comp46650_c0_seq1	2.41805	Os01g0309800 [Oryza sativa Japonica Group]
comp118323_c0_seq1	2.3942	-
comp49061_c0_seq1	2.39009	-
comp35290_c0_seq1	2.36178	60S ribosomal protein L5 [Coccomyxa subellipsoidea C-169]
comp54739_c0_seq16	2.35817	PREDICTED: wall-associated receptor kinase 3-like [Vitis vinifera]
comp76614_c0_seq1	2.34884	PREDICTED: fasciclin-like arabinogalactan protein 6-like [Fragaria vesca subsp. vesca]
comp48482_c0_seq2	2.33376	Kinase superfamily protein isoform 1 [Theobroma cacao]
comp52618_c0_seq16	2.29687	transcription factor bHLH [Vitis amurensis]
comp24022_c0_seq2	2.28506	-
comp96469_c0_seq1	2.26867	-
comp44429_c0_seq4	2.26867	-
comp45781_c0_seq1	2.26867	PREDICTED: non-specific lipid-transfer protein-like protein At2g13820-like [Vitis vinifera]
comp37804_c0_seq1	2.26867	40S ribosomal protein S3a-2 [Arabidopsis thaliana]
comp41701_c0_seq4	2.24442	Copalyl diphosphate synthase [Theobroma cacao]
comp44896_c0_seq2	2.23952	Os09g0459200 [Oryza sativa Japonica Group]
comp44966_c0_seq1	2.23432	Os03g0709300 [Oryza sativa Japonica Group]
comp29657_c0_seq1	2.22685	-
comp44669_c0_seq1	2.21544	PH01B001I13.6 [Phyllostachys edulis]
comp43801_c0_seq3	2.21523	-
comp40954_c0_seq1	2.20978	ribosomal protein S10, component of cytosolic 80S ribosome and 40S small subunit [Chlamydomonas reinhardtii]
comp28558_c0_seq1	2.20841	-
comp48378_c0_seq2	2.20811	Peroxidase 5 [Theobroma cacao]
comp53654_c0_seq17	2.20123	PREDICTED: pollen-specific protein SF21-like [Fragaria vesca subsp. vesca]
comp44939_c0_seq1	2.19828	LOC100281911 [Zea mays]
comp52593_c0_seq1	2.19361	protein exordium like 5 [Arabidopsis thaliana]
comp40255_c0_seq1	2.1794	60S acidic ribosomal family protein [Arabidopsis thaliana]
comp45637_c0_seq1	2.17704	PREDICTED: endoglucanase 1 isoform 1, partial [Vitis vinifera]
comp46004_c0_seq1	2.15825	endo-xyloglucan transferase [Nicotiana tabacum]
comp33416_c0_seq1	2.15619	-
comp18800_c0_seq1	2.13359	-
comp36818_c0_seq1	2.12152	Os07g0564200 [Oryza sativa Japonica Group]
comp42006_c0_seq1	2.11667	-
comp80586_c0_seq1	2.11667	Heavy metal transport/detoxification superfamily protein isoform 1 [Theobroma cacao]
comp50472_c0_seq1	2.10721	xyloglucan endotransglycosylase [Gossypium hirsutum]
comp44229_c0_seq1	2.10654	PREDICTED: calcium-binding protein PBP1-like [Solanum lycopersicum]
comp54605_c0_seq2	2.10629	expressed protein [Oryza sativa Japonica Group]
comp46862_c0_seq2	2.09874	L-tryptophan decarboxylase [Actaea racemosa]
comp55775_c0_seq13	2.09784	Subtilisin-like protease [Triticum urartu]
comp51398_c0_seq5	2.09732	xyloglucan endotransglycosylase/hydrolase 1 [Neolamarckia cadamba]
comp21526_c0_seq1	2.0897	S-adenosylmethionine decarboxylase [Chlamydomonas reinhardtii]
comp47325_c0_seq15	2.08167	PREDICTED: cysteine-rich receptor-like protein kinase 25-like isoform 5 [Glycine max]
comp37642_c0_seq1	2.06648	PREDICTED: 14 kDa proline-rich protein DC2.15-like [Setaria italica]
comp52591_c0_seq33	2.06147	gag/pol [Oryza sativa Japonica Group]
comp44651_c0_seq1	2.0342	PREDICTED: pectinesterase inhibitor [Vitis vinifera]
comp134634_c0_seq1	2.0342	-
comp55160_c0_seq6	2.03044	PREDICTED: probable nitrite transporter At1g68570-like [Brachypodium distachyon]
comp41765_c0_seq1	2.02129	PREDICTED: peroxidase 5-like, partial [Vitis vinifera]
comp52303_c0_seq2	1.96911	PREDICTED: probable pectinesterase/pectinesterase inhibitor 54-like [Vitis vinifera]
comp49957_c0_seq2	1.96644	polygalacturonase-inhibiting protein [Malus domestica]
comp49649_c0_seq1	1.94674	integrase core domain containing protein [Phaseolus vulgaris]
comp79515_c0_seq1	1.94674	-
comp72378_c0_seq1	1.94674	-
comp43366_c0_seq1	1.94674	component of cytosolic 80S ribosome and 60S large subunit [Volvox carteri f. nagariensis]
comp41355_c0_seq1	1.94674	ATPase 3 [Zea mays]
comp41326_c0_seq2	1.93467	PREDICTED: glutathione S-transferase U17 [Vitis vinifera]
comp42213_c0_seq1	1.93179	transcription factor/ transcription regulator [Arabidopsis lyrata subsp. lyrata]
comp169838_c0_seq1	1.92402	DNA/RNA polymerases superfamily protein [Theobroma cacao]
comp17933_c0_seq1	1.91357	-
comp42839_c0_seq1	1.91357	ribosomal protein S20, component of cytosolic 80S ribosome and 40S small subunit [Chlamydomonas reinhardtii]
comp40475_c0_seq1	1.91357	-
comp28438_c0_seq1	1.91357	fasciclin-like arabinogalactan protein [Wolffia australiana]
comp37159_c0_seq2	1.91022	PREDICTED: protein HEADING DATE 3A-like [Solanum lycopersicum]
comp48683_c0_seq1	1.90927	Os11g0437600 [Oryza sativa Japonica Group]
comp46147_c0_seq3	1.90451	PREDICTED: auxin-induced protein 22D-like isoform X2 [Cicer arietinum]
comp45250_c0_seq1	1.90367	PREDICTED: disease resistance response protein 206-like [Cucumis sativus]
comp44933_c0_seq1	1.8916	-
comp40258_c0_seq1	1.88534	ORF137 [Pinus koraiensis]
comp22313_c0_seq1	1.87963	PREDICTED: probable phosphatidylinositol 4-phosphate 5-kinase MSS4-like [Cicer arietinum]
comp36668_c0_seq2	1.87963	-
comp40681_c0_seq1	1.87748	gibberellin-regulated protein [Populus tomentosa]
comp54061_c0_seq2	1.87274	C2H2-like zinc finger protein [Theobroma cacao]
comp25958_c0_seq1	1.86428	-
comp50057_c0_seq1	1.85747	Glycosyl hydrolase family 10 protein isoform 1 [Theobroma cacao]
comp31763_c0_seq1	1.85363	-
comp74685_c0_seq1	1.84486	PREDICTED: uncharacterized protein At4g30180-like [Vitis vinifera]
comp43978_c0_seq1	1.84291	Os06g0328900 [Oryza sativa Japonica Group]
comp55961_c1_seq1	1.83983	-
comp26157_c0_seq1	1.83983	-
comp52612_c0_seq1	1.83804	Os05g0506000 [Oryza sativa Japonica Group]
comp112593_c0_seq1	1.83532	retrotransposon like protein [Arabidopsis thaliana]
comp51250_c0_seq2	1.83188	ferulate 5-hydroxylase [Camptotheca acuminata]
comp36941_c0_seq1	1.82121	-
comp43780_c0_seq1	1.80089	unknow protein [Oryza sativa Japonica Group]
comp52938_c0_seq2	1.79679	PREDICTED: L-ascorbate oxidase homolog [Glycine max]
comp42514_c0_seq1	1.77778	PREDICTED: peroxidase 5-like [Cicer arietinum]
comp51494_c0_seq1	1.76232	PREDICTED: probable galacturonosyltransferase 12-like [Solanum lycopersicum]
comp51725_c0_seq3	1.75562	RNA-binding family protein isoform 2 [Theobroma cacao]
comp41892_c0_seq2	1.7541	omega-3 fatty acid desaturase [Coccomyxa subellipsoidea C-169]
comp48278_c0_seq1	1.7541	-
comp46072_c0_seq1	1.7482	pathogenesis-related protein-4 [Dioscorea bulbifera]
comp16907_c0_seq1	1.74764	-
comp44411_c0_seq1	1.74029	Plant invertase/pectin methylesterase inhibitor superfamily [Theobroma cacao]
comp46522_c0_seq1	1.73815	ribosomal protein S11, component of cytosolic 80S ribosome and 40S small subunit [Chlamydomonas reinhardtii]
comp53400_c0_seq1	1.73164	Calmodulin-binding family protein [Theobroma cacao]
comp44065_c0_seq1	1.73101	Os01g0724700 [Oryza sativa Japonica Group]
comp44091_c0_seq1	1.72382	xyloglucan endotransglycosylase/hydrolase [Neolamarckia cadamba]
comp47579_c0_seq2	1.70795	AT5g64740/MVP7_7 [Arabidopsis thaliana]
comp54462_c0_seq5	1.70795	Peroxidase superfamily protein [Theobroma cacao]
comp42442_c0_seq1	1.70573	Os02g0785000 [Oryza sativa Japonica Group]
comp43341_c0_seq1	1.68997	-
comp56652_c0_seq2	1.68195	bacterial-induced lipoxygenase [Gossypium hirsutum]
comp49221_c0_seq1	1.68075	PREDICTED: peroxidase 27 [Vitis vinifera]
comp23429_c0_seq1	1.67609	-
comp48806_c0_seq3	1.67466	Transcription factor bHLH61 isoform 1 [Theobroma cacao]
comp48826_c0_seq2	1.66663	ATP-dependent caseinolytic protease/crotonase family protein [Theobroma cacao]
comp53201_c0_seq1	1.66556	PREDICTED: serine/threonine-protein kinase-like protein CCR4-like [Vitis vinifera]
comp49296_c0_seq1	1.64208	PREDICTED: myb-related protein 306-like [Solanum lycopersicum]
comp46221_c0_seq1	1.63187	PREDICTED: probable xyloglucan endotransglucosylase/hydrolase protein 27 [Vitis vinifera]
comp46821_c0_seq2	1.62481	-
comp36558_c0_seq1	1.61917	anti-microbial protein [Pinus monticola]
comp50085_c0_seq24	1.6145	PREDICTED: probable E3 ubiquitin-protein ligase XBOS34-like isoform X2 [Setaria italica]
comp45163_c0_seq1	1.61319	Os07g0688200 [Oryza sativa Japonica Group]
comp40473_c0_seq2	1.60971	lectin precursor [Zephyranthes candida]
comp43459_c0_seq1	1.60833	-
comp53186_c0_seq7	1.60609	NAC domain protein, IPR003441 [Populus trichocarpa]
comp47460_c0_seq1	1.59882	NPR1 [Lemna gibba]
comp40618_c0_seq1	1.5872	PREDICTED: uncharacterized protein LOC100266637 [Vitis vinifera]
comp47363_c0_seq1	1.58286	PREDICTED: disease resistance response protein 206 [Vitis vinifera]
comp15663_c0_seq1	1.57901	-
comp48210_c0_seq1	1.57477	predicted protein [Populus trichocarpa]
comp51286_c0_seq3	1.56823	PREDICTED: cellulose synthase-like protein D3-like [Glycine max]
comp47289_c0_seq2	1.56145	PREDICTED: metalloendoproteinase 1-like [Solanum lycopersicum]
comp42931_c0_seq1	1.56145	brassinosteroid insensitive 1 [Nicotiana tabacum]
comp14040_c0_seq1	1.55818	-
comp49124_c0_seq3	1.55538	dehydration-responsive element-binding protein 3 [Arabidopsis thaliana]
comp46149_c0_seq1	1.5443	<no link>, partial [Galanthus nivalis]
comp51531_c0_seq1	1.54092	PREDICTED: beta-amylase 1, chloroplastic-like [Fragaria vesca subsp. vesca]
comp52981_c0_seq1	1.5317	UPF0496 protein [Theobroma cacao]
comp49596_c0_seq1	1.5317	R2R3 Myb30 transcription factor [Vitis vinifera]
comp56115_c1_seq1	1.527	GH3 family protein [Populus trichocarpa]
comp54100_c0_seq1	1.51458	Heat shock protein DnaJ with tetratricopeptide repeat isoform 1 [Theobroma cacao]
comp47160_c0_seq1	1.51378	PREDICTED: cellulose synthase-like protein D3-like [Fragaria vesca subsp. vesca]
comp34582_c0_seq2	1.50862	component of cytosolic 80S ribosome and 60S large subunit [Volvox carteri f. nagariensis]
comp45253_c0_seq1	1.50746	EF-1 alpha-like protein [Helicosporidium sp. ex Simulium jonesi]
comp21992_c0_seq1	1.50523	DNA/RNA polymerases superfamily protein [Theobroma cacao]
comp46048_c0_seq2	1.50068	unknow protein [Oryza sativa Japonica Group]
comp51151_c0_seq1	1.50034	Glycerol-3-phosphate acyltransferase 5 [Theobroma cacao]
comp37662_c0_seq1	1.49854	PREDICTED: serine/threonine-protein kinase-like protein CCR4-like [Solanum lycopersicum]
comp37884_c0_seq1	1.49563	-
comp46187_c0_seq3	1.49423	PREDICTED: probable xyloglucan endotransglucosylase/hydrolase protein 28-like [Cucumis sativus]
comp51201_c0_seq4	1.49374	PREDICTED: zeaxanthin epoxidase, chloroplastic-like [Setaria italica]
comp53209_c0_seq1	1.49225	ORF [Lilium longiflorum]
comp36543_c0_seq1	1.4919	Os01g0760400 [Oryza sativa Japonica Group]
comp32187_c0_seq1	1.49106	-
comp31482_c0_seq2	1.48731	PREDICTED: probable receptor-like protein kinase At1g11050 [Vitis vinifera]
comp56054_c0_seq2	1.48671	Os02g0159200 [Oryza sativa Japonica Group]
comp40412_c0_seq1	1.48516	-
comp40280_c0_seq1	1.48516	PREDICTED: uncharacterized protein LOC101250804 [Solanum lycopersicum]
comp50634_c0_seq2	1.48491	PREDICTED: serine/threonine-protein kinase At5g01020-like [Glycine max]
comp49968_c0_seq1	1.48377	Os03g0806700 [Oryza sativa Japonica Group]
comp69894_c0_seq1	1.48017	-
comp43473_c0_seq1	1.47681	pathogenesis-related protein 1 [Musa acuminata]
comp74400_c0_seq1	1.47399	PREDICTED: 14 kDa proline-rich protein DC2.15-like [Glycine max]
comp48847_c0_seq2	1.47121	hypothetical protein PRUPE_ppa010301mg [Prunus persica]
comp52151_c0_seq4	1.45919	PREDICTED: phosphoenolpyruvate/phosphate translocator 2, chloroplastic [Vitis vinifera]
comp17640_c0_seq2	1.45414	-
comp50048_c0_seq1	1.44941	peroxidase [Spirodela polyrhiza]
comp40406_c0_seq1	1.44682	-
comp43041_c0_seq1	1.44631	cystatin [Actinidia deliciosa]
comp72842_c0_seq1	1.44555	-
comp49183_c0_seq6	1.44212	protease inhibitor/seed storage/LTP family protein [Arabidopsis thaliana]
comp48338_c0_seq3	1.43441	rd22-b protein precursor [Vitis vinifera]
comp51282_c0_seq1	1.43429	PREDICTED: beta-amylase 1, chloroplastic isoform 1 [Vitis vinifera]
comp46163_c0_seq1	1.42823	PREDICTED: wall-associated receptor kinase 2-like [Cucumis sativus]
comp44017_c0_seq1	1.41706	PREDICTED: cellulose synthase A catalytic subunit 2 [UDP-forming]-like [Cicer arietinum]
comp46436_c0_seq1	1.41141	PREDICTED: uncharacterized LOC101214727 [Cucumis sativus]
comp51103_c0_seq2	1.39525	SEC14 cytosolic factor family protein / phosphoglyceride transfer family protein isoform 2 [Theobroma cacao]
comp37970_c0_seq1	1.3942	PREDICTED: ethylene-responsive transcription factor ERF061-like [Brachypodium distachyon]
comp53623_c1_seq1	1.39254	Os02g0711400 [Oryza sativa Japonica Group]
comp69304_c0_seq1	1.38926	-
comp50883_c0_seq1	1.38244	GA 2-oxidase 1 [Nerium oleander]
comp40763_c0_seq1	1.37738	-
comp47815_c0_seq1	1.37449	PREDICTED: pectinesterase 3 [Vitis vinifera]
comp55002_c0_seq4	1.37337	Uncharacterized membrane protein C2G11.09 [Triticum urartu]
comp54152_c0_seq1	1.37124	4-coumarate-CoA ligase [Cinnamomum osmophloeum]
comp37745_c0_seq2	1.36821	-
comp47745_c0_seq1	1.36668	Os02g0715300 [Oryza sativa Japonica Group]
comp50732_c0_seq3	1.36664	E3 ubiquitin-protein ligase MARCH2 [Triticum urartu]
comp45607_c0_seq1	1.36557	PREDICTED: calmodulin-like protein 11-like isoform 1 [Fragaria vesca subsp. vesca]
comp54440_c0_seq2	1.36524	metabolite transport protein csbC [Zea mays]
comp53166_c0_seq2	1.36428	endo-1,4-beta-glucanase [Gossypium turneri]
comp46061_c0_seq1	1.3636	PREDICTED: protein RALF-like 33-like [Cucumis sativus]
comp54333_c0_seq3	1.36331	PREDICTED: cytochrome P450 734A6-like isoform X1 [Setaria italica]
comp35326_c0_seq1	1.35703	-
comp47735_c0_seq5	1.34902	pathogenesis-related protein 1 [Wolffia australiana]
comp46559_c0_seq2	1.34363	protease inhibitor/seed storage/LTP family protein [Arabidopsis thaliana]
comp49708_c0_seq1	1.34223	PREDICTED: O-acyltransferase WSD1-like [Solanum lycopersicum]
comp55026_c0_seq2	1.34022	PREDICTED: probable sarcosine oxidase-like [Vitis vinifera]
comp56491_c0_seq1	1.32045	EXORDIUM like 2 [Theobroma cacao]
comp34525_c0_seq1	1.31598	allene oxide synthase [Lemna paucicostata]
comp48724_c0_seq1	1.31174	Exocyst subunit exo70 family protein H4 [Theobroma cacao]
comp40489_c0_seq1	1.30931	cellulose synthase7 [Zea mays]
comp47972_c0_seq1	1.30582	plant-specific domain TIGR01615 family protein [Zea mays]
comp49419_c0_seq1	1.30152	PREDICTED: probable protein phosphatase 2C 25-like [Vitis vinifera]
comp55955_c0_seq6	1.30038	PREDICTED: oligopeptide transporter 7-like [Glycine max]
comp46861_c0_seq2	1.29376	PREDICTED: momilactone A synthase-like [Glycine max]
comp40206_c0_seq2	1.29319	PREDICTED: DDB1- and CUL4-associated factor 8-like [Setaria italica]
comp105314_c0_seq1	1.2907	-
comp57060_c0_seq3	1.28095	PREDICTED: pentatricopeptide repeat-containing protein At5g02860-like [Cucumis sativus]
comp52555_c0_seq1	1.27689	Ribonuclease P protein subunit P38-related isoform 2 [Theobroma cacao]
comp51442_c0_seq1	1.26933	PREDICTED: zinc finger CCCH domain-containing protein 18-like [Setaria italica]
comp45399_c0_seq2	1.26527	Os09g0416600 [Oryza sativa Japonica Group]
comp46876_c0_seq3	1.263	Auxin-responsive protein IAA16 [Aegilops tauschii]
comp55854_c0_seq1	1.25943	PREDICTED: receptor-like protein kinase THESEUS 1-like [Cucumis sativus]
comp27970_c0_seq1	1.25869	-
comp44457_c0_seq1	1.25794	PREDICTED: probable serine/threonine-protein kinase dyrk1-like [Cicer arietinum]
comp54105_c0_seq2	1.25453	PREDICTED: G-type lectin S-receptor-like serine/threonine-protein kinase SD3-1-like [Vitis vinifera]
comp50757_c0_seq1	1.24663	photoperiod-response-like protein [Populus trichocarpa]
comp47279_c0_seq5	1.2454	P-loop containing nucleoside triphosphate hydrolases superfamily protein isoform 2 [Theobroma cacao]
comp47535_c0_seq1	1.24352	Lactoylglutathione lyase / glyoxalase I family protein [Theobroma cacao]
comp52168_c0_seq1	1.23851	-
comp45516_c0_seq1	1.23851	Transcription factor bHLH61 isoform 1 [Theobroma cacao]
comp41413_c0_seq1	1.23625	-
comp46018_c0_seq1	1.23625	F1F0-ATPase inhibitor-like protein [Arabidopsis thaliana]
comp48083_c0_seq1	1.23432	-
comp46996_c0_seq1	1.23131	PREDICTED: L-gulonolactone oxidase-like [Fragaria vesca subsp. vesca]
comp40440_c1_seq1	1.23053	Os01g0210600 [Oryza sativa Japonica Group]
comp43409_c0_seq1	1.22803	AP2 domain class transcription factor [Malus domestica]
comp49724_c0_seq1	1.22238	JHL20J20.10 [Jatropha curcas]
comp37486_c0_seq1	1.21976	legume-specific protein [Aeschynomene indica]
comp50935_c0_seq1	1.21523	hypothetical protein PRUPE_ppa026530mg [Prunus persica]
comp51506_c0_seq1	1.21274	Glycosyltransferase family 61 protein [Arabidopsis thaliana]
comp55907_c2_seq1	1.21027	PREDICTED: tetraketide alpha-pyrone reductase 1-like [Solanum lycopersicum]
comp46885_c0_seq2	1.20978	PREDICTED: cysteine-rich repeat secretory protein 55-like [Vitis vinifera]
comp50762_c0_seq1	1.20978	PREDICTED: pentatricopeptide repeat-containing protein At3g12770-like [Fragaria vesca subsp. vesca]
comp52548_c0_seq2	1.20751	Chitinase [Medicago truncatula]
comp54381_c0_seq5	1.20224	PREDICTED: pentatricopeptide repeat-containing protein At5g65570-like [Cicer arietinum]
comp49110_c0_seq4	1.2005	PREDICTED: F-box/kelch-repeat protein At1g30090-like [Cucumis sativus]
comp43672_c0_seq2	1.19951	-
comp57129_c0_seq2	1.19807	GbVe [Gossypium barbadense]
comp52166_c0_seq1	1.19764	PAB-dependent poly(A)-specific ribonuclease subunit PAN3 [Theobroma cacao]
comp45715_c0_seq1	1.19688	transcription factor/ transcription regulator [Arabidopsis lyrata subsp. lyrata]
comp46886_c0_seq2	1.19672	PREDICTED: non-specific lipid-transfer protein-like protein At2g13820-like [Solanum lycopersicum]
comp55613_c2_seq16	1.18775	-
comp27863_c0_seq1	1.18121	ribosomal protein S9, component of cytosolic 80S ribosome and 40S small subunit [Chlamydomonas reinhardtii]
comp49536_c0_seq1	1.17516	Os03g0806600 [Oryza sativa Japonica Group]
comp52297_c0_seq5	1.17351	PREDICTED: kinesin-4-like [Vitis vinifera]
comp50653_c0_seq4	1.16575	C2 domain-containing protein [Malus domestica]
comp52876_c1_seq5	1.16465	PREDICTED: probable serine/threonine-protein kinase tsuA-like [Cicer arietinum]
comp57077_c0_seq2	1.16252	PREDICTED: protein FAM135B-like [Vitis vinifera]
comp45080_c0_seq1	1.16087	Os01g0211800 [Oryza sativa Japonica Group]
comp42669_c0_seq1	1.15825	EF-1 alpha-like protein (ISS) [Ostreococcus tauri]
comp47003_c0_seq1	1.15319	Non-specific lipid-transfer protein isoform 2, partial [Theobroma cacao]
comp37395_c0_seq1	1.14874	-
comp53714_c0_seq1	1.14838	Polyol/monosaccharide transporter 5 [Theobroma cacao]
comp51436_c0_seq1	1.14412	PREDICTED: probable galacturonosyltransferase-like 2-like [Glycine max]
comp44852_c0_seq1	1.14314	dynein light chain LC6, flagellar outer arm [Zea mays]
comp53234_c0_seq3	1.14174	Proline-rich receptor protein kinase PERK10 isoform 1 [Theobroma cacao]
comp50791_c0_seq2	1.13939	PREDICTED: strictosidine synthase-like [Fragaria vesca subsp. vesca]
comp44384_c0_seq1	1.13117	PREDICTED: gibberellin-regulated protein 9-like [Solanum lycopersicum]
comp46011_c0_seq1	1.12961	PREDICTED: peroxidase 1-like [Setaria italica]
comp54730_c0_seq1	1.12898	Os07g0133500 [Oryza sativa Japonica Group]
comp20031_c0_seq2	1.12835	-
comp50945_c0_seq2	1.12362	PREDICTED: serine-rich adhesin for platelets-like [Cicer arietinum]
comp15127_c0_seq1	1.12306	PREDICTED: LOW QUALITY PROTEIN: succinate dehydrogenase [ubiquinone] iron-sulfur subunit 2, mitochondrial-like [Solanum lycopersicum]
comp47588_c0_seq1	1.12285	-
comp53343_c0_seq2	1.12233	PREDICTED: aspartic proteinase nepenthesin-2 [Vitis vinifera]
comp55930_c0_seq1	1.12101	PREDICTED: TPR repeat-containing thioredoxin TTL1-like [Fragaria vesca subsp. vesca]
comp54352_c0_seq2	1.11929	Os02g0712500 [Oryza sativa Japonica Group]
comp54778_c0_seq2	1.11885	trehalose-6-phosphate synthase [Camellia sinensis]
comp53812_c0_seq1	1.11851	PREDICTED: GDSL esterase/lipase At5g55050-like [Brachypodium distachyon]
comp44068_c0_seq4	1.11816	FAD-binding domain-containing protein [Arabidopsis halleri subsp. halleri]
comp52838_c0_seq11	1.11667	PREDICTED: agmatine coumaroyltransferase-1-like [Brachypodium distachyon]
comp50102_c0_seq2	1.10863	PREDICTED: probable xyloglucan endotransglucosylase/hydrolase protein 30-like [Cucumis sativus]
comp55410_c0_seq2	1.10776	PREDICTED: probable methyltransferase PMT20 [Vitis vinifera]
comp64365_c0_seq2	1.10763	-
comp55399_c0_seq11	1.10721	Carboxyl-terminal proteinase-like protein [Medicago truncatula]
comp50916_c0_seq4	1.10428	RNA-binding family protein isoform 2 [Theobroma cacao]
comp54950_c0_seq2	1.10389	PREDICTED: isoamylase 3, chloroplastic-like [Glycine max]
comp47967_c0_seq1	1.10032	PREDICTED: probable ADP-ribosylation factor GTPase-activating protein AGD6 [Vitis vinifera]
comp47127_c0_seq2	1.09677	PREDICTED: non-specific lipid-transfer protein-like protein At2g13820-like [Vitis vinifera]
comp48153_c0_seq1	1.09358	Cellulose synthase 6 [Theobroma cacao]
comp53149_c0_seq13	1.09326	Flotillin-like protein 2 [Theobroma cacao]
comp48483_c0_seq6	1.08722	PREDICTED: serine/threonine-protein kinase-like protein ACR4-like isoform X1 [Setaria italica]
comp48406_c0_seq1	1.08692	receptor-like protein kinase [Fagus sylvatica]
comp47585_c0_seq2	1.08425	Maternal effect embryo arrest 14 isoform 1 [Theobroma cacao]
comp51155_c0_seq1	1.08117	Os05g0577500 [Oryza sativa Japonica Group]
comp34645_c0_seq1	1.07919	PREDICTED: probable pectinesterase/pectinesterase inhibitor 6-like [Cicer arietinum]
comp56322_c1_seq1	1.07887	3-hydroxy-3-methylglutaryl coenzyme A reductase [Dendrobium huoshanense]
comp29484_c0_seq1	1.07533	PREDICTED: cucumber peeling cupredoxin-like [Cucumis sativus]
comp51043_c0_seq1	1.07522	AT4g27350 [Arabidopsis thaliana]
comp51994_c0_seq1	1.07159	PREDICTED: choline/ethanolamine kinase-like [Fragaria vesca subsp. vesca]
comp54516_c0_seq1	1.0668	PREDICTED: pentatricopeptide repeat-containing protein At1g74750-like [Solanum lycopersicum]
comp49425_c0_seq3	1.06648	PREDICTED: branched-chain-amino-acid aminotransferase-like protein 3, chloroplastic [Vitis vinifera]
comp47541_c0_seq1	1.06599	Cysteine synthase [Aegilops tauschii]
comp53378_c0_seq1	1.05988	O-fucosyltransferase family protein isoform 2 [Theobroma cacao]
comp50096_c0_seq1	1.05413	PREDICTED: patatin group A-3-like [Glycine max]
comp41933_c0_seq1	1.05108	PREDICTED: probable ADP-ribosylation factor GTPase-activating protein AGD6-like [Brachypodium distachyon]
comp44921_c0_seq1	1.05008	PREDICTED: fasciclin-like arabinogalactan protein 9 isoform 1 [Vitis vinifera]
comp54006_c0_seq1	1.04783	neutral/alkaline invertase [Manihot esculenta]
comp46118_c0_seq3	1.04477	CBF-like transcription factor [Trachycarpus fortunei]
comp54406_c0_seq2	1.0436	PREDICTED: probable LRR receptor-like serine/threonine-protein kinase At1g56130-like [Vitis vinifera]
comp41045_c0_seq2	1.0432	defensin protein [Solanum pimpinellifolium]
comp48140_c0_seq1	1.04296	-
comp62066_c0_seq1	1.04138	-
comp51838_c0_seq3	1.03961	PREDICTED: probable pectinesterase/pectinesterase inhibitor 34-like [Vitis vinifera]
comp47038_c0_seq1	1.03575	DNA-binding protein [Petunia x hybrida]
comp49229_c0_seq8	1.0335	Uncharacterized protein TCM_010754 [Theobroma cacao]
comp46905_c0_seq2	1.03316	PREDICTED: pleiotropic drug resistance protein 2-like [Vitis vinifera]
comp53845_c0_seq1	1.03163	BEL1-like homeodomain protein [Medicago truncatula]
comp54108_c0_seq1	1.0292	S-adenosyl-L-methionine-dependent methyltransferases superfamily protein [Theobroma cacao]
comp50076_c0_seq3	1.02618	-
comp56137_c0_seq6	1.02179	glutamate-gated kainate-type ion channel receptor subunit GluR5 [Populus trichocarpa]
comp55037_c0_seq3	1.01901	Exocyst subunit exo70 family protein H4 [Theobroma cacao]
comp27951_c0_seq1	1.018	PREDICTED: probable aquaporin NIP5-1-like [Glycine max]
comp44140_c0_seq1	1.01774	lipid transfer protein [Fragaria x ananassa]
comp24298_c0_seq2	1.01713	-
comp46010_c0_seq2	1.01713	Os01g0210600 [Oryza sativa Japonica Group]
comp46029_c0_seq1	1.01713	Heat stable protein 1 [Theobroma cacao]
comp56024_c0_seq5	1.01404	PREDICTED: potassium transporter 5-like [Cucumis sativus]
comp55020_c0_seq13	1.00985	Os07g0109400 [Oryza sativa Japonica Group]
comp48229_c0_seq1	1.00834	PREDICTED: probable membrane-associated kinase regulator 6-like [Vitis vinifera]
comp55678_c0_seq19	1.00507	PREDICTED: MLO9 protein [Vitis vinifera]
comp36974_c0_seq1	1.00389	-
comp56650_c2_seq1	-1.0001	2-dehydro-3-deoxyphosphoheptonate aldolase/ 3-deoxy-d-arabino-heptulosonate 7-phosphate synthetase [Populus trichocarpa]
comp57881_c0_seq1	-1.005	caltractin [Zea mays]
comp45249_c0_seq2	-1.00745	-
comp42010_c0_seq1	-1.01478	apoferredoxin [Chlamydomonas reinhardtii]
comp50195_c0_seq1	-1.01559	PREDICTED: ent-kaur-16-ene synthase, chloroplastic-like [Vitis vinifera]
comp48187_c0_seq1	-1.02037	harpin-induced protein [Zea mays]
comp50411_c0_seq2	-1.02201	PREDICTED: transcription factor PCF5-like [Setaria italica]
comp64412_c0_seq1	-1.02411	-
comp51198_c0_seq3	-1.02524	transcription factor WRKY72 [Solanum lycopersicum]
comp27055_c0_seq1	-1.03167	-
comp52948_c0_seq3	-1.03209	PREDICTED: uncharacterized LOC101203670 [Cucumis sativus]
comp41887_c0_seq3	-1.03749	-
comp51761_c0_seq1	-1.0444	PREDICTED: uncharacterized protein LOC100244058 [Vitis vinifera]
comp49270_c0_seq3	-1.05326	-
comp47135_c0_seq5	-1.05326	PREDICTED: probable E3 ubiquitin-protein ligase HERC2-like [Vitis vinifera]
comp45435_c0_seq3	-1.05326	acidic ribosomal protein P0 [Chlamydomonas reinhardtii]
comp45526_c0_seq1	-1.06388	Os06g0712200 [Oryza sativa Japonica Group]
comp47622_c1_seq1	-1.06706	-
comp48719_c0_seq1	-1.06761	PREDICTED: lysine histidine transporter 2-like [Brachypodium distachyon]
comp48568_c1_seq1	-1.06821	-
comp46256_c0_seq1	-1.07463	PREDICTED: DPH3 homolog [Cicer arietinum]
comp48149_c0_seq1	-1.07737	PREDICTED: disease resistance protein At4g27190-like [Vitis vinifera]
comp55319_c0_seq2	-1.07792	major facilitator protein [Arabidopsis thaliana]
comp53702_c0_seq2	-1.07919	PREDICTED: aspartic proteinase nepenthesin-2 [Vitis vinifera]
comp49984_c0_seq2	-1.07973	Os08g0110400 [Oryza sativa Japonica Group]
comp41022_c0_seq2	-1.08429	peptide methionine-S-sulfoxide reductase [Chlamydomonas reinhardtii]
comp45450_c0_seq3	-1.08474	60S ribosomal protein L5 [Coccomyxa subellipsoidea C-169]
comp34719_c0_seq2	-1.08721	plastocyanin, chloroplast precursor [Chlamydomonas reinhardtii]
comp46168_c0_seq1	-1.10071	Auxin-induced protein 10A5 [Medicago truncatula]
comp34993_c0_seq1	-1.10535	photosystem II biogenesis protein Psp29 [Coccomyxa subellipsoidea C-169]
comp41086_c0_seq1	-1.10984	hypothetical protein PRUPE_ppa025319mg [Prunus persica]
comp48000_c0_seq4	-1.12426	PREDICTED: probable adenylate kinase 1, chloroplastic [Vitis vinifera]
comp52449_c0_seq3	-1.12481	PREDICTED: probable inositol oxygenase [Vitis vinifera]
comp50643_c0_seq1	-1.13126	PREDICTED: probable LRR receptor-like serine/threonine-protein kinase At1g51860-like [Cucumis sativus]
comp51161_c0_seq1	-1.13399	Urophorphyrin methylase 1 isoform 1 [Theobroma cacao]
comp22003_c0_seq1	-1.13815	PREDICTED: cytochrome P450 76C4-like [Vitis vinifera]
comp47099_c0_seq5	-1.13865	ECP63 protein [Daucus carota]
comp54420_c0_seq2	-1.14161	pectate lyase 1 [Musa acuminata AAA Group]
comp41948_c0_seq1	-1.14301	-
comp48016_c0_seq1	-1.1636	ATP synthase F1, delta subunit family protein [Zea mays]
comp54764_c0_seq2	-1.1713	PREDICTED: transcription factor MYC2-like [Cucumis sativus]
comp48974_c0_seq1	-1.17427	-
comp41297_c0_seq1	-1.17525	UPF0187-domain-containing protein [Coccomyxa subellipsoidea C-169]
comp30541_c0_seq1	-1.17525	sodium/phosphate symporter [Chlamydomonas reinhardtii]
comp54160_c0_seq1	-1.17816	cysteine proteinase [Elaeis guineensis]
comp45353_c0_seq1	-1.1845	-
comp50330_c0_seq1	-1.20136	PREDICTED: phosphate carrier protein, mitochondrial [Vitis vinifera]
comp50175_c0_seq1	-1.20432	Os05g0385400 [Oryza sativa Japonica Group]
comp37533_c0_seq1	-1.2065	-
comp45510_c0_seq1	-1.21462	Dof-type zinc finger DNA-binding family protein, partial [Glycine max]
comp27423_c0_seq1	-1.21553	B-box zinc finger protein [Volvox carteri f. nagariensis]
comp48622_c0_seq2	-1.21884	Os06g0114700 [Oryza sativa Japonica Group]
comp47756_c0_seq1	-1.21962	PREDICTED: CBS domain-containing protein CBSX5 [Vitis vinifera]
comp47547_c0_seq1	-1.2308	PREDICTED: ethylene-responsive transcription factor ABR1-like [Cicer arietinum]
comp49837_c0_seq1	-1.23258	HPP family protein+B94, partial [Coccomyxa subellipsoidea C-169]
comp43078_c0_seq1	-1.23383	-
comp52266_c0_seq5	-1.2459	-
comp53777_c0_seq2	-1.25405	PREDICTED: arginine decarboxylase-like [Fragaria vesca subsp. vesca]
comp45785_c0_seq2	-1.26207	sugar phosphate/phosphate translocator-like protein [Chlamydomonas reinhardtii]
comp32865_c0_seq1	-1.26348	membrane AAA-metalloprotease [Chlamydomonas reinhardtii]
comp54859_c0_seq2	-1.27882	PREDICTED: G-type lectin S-receptor-like serine/threonine-protein kinase At5g35370-like [Setaria italica]
comp48916_c0_seq1	-1.28003	methionine-R-sulfoxide reductase [Coccomyxa subellipsoidea C-169]
comp37685_c0_seq2	-1.28274	Os12g0465100 [Oryza sativa Japonica Group]
comp14586_c0_seq1	-1.28889	-
comp45214_c0_seq1	-1.2903	hypothetical protein ARALYDRAFT_485615 [Arabidopsis lyrata subsp. lyrata]
comp47711_c0_seq1	-1.29366	trypsin/chymotrypsin inhibitor [Alocasia macrorrhizos]
comp53417_c0_seq4	-1.30398	PREDICTED: UDP-glycosyltransferase 85A2-like [Cucumis sativus]
comp51411_c0_seq3	-1.30702	PREDICTED: oligopeptide transporter 7-like isoform X1 [Setaria italica]
comp46031_c0_seq2	-1.31199	Octicosapeptide/Phox/Bem1p family protein [Arabidopsis thaliana]
comp54691_c0_seq5	-1.31691	Electron transfer flavoprotein-ubiquinone oxidoreductase [Medicago truncatula]
comp43803_c0_seq2	-1.33866	-
comp54287_c0_seq1	-1.34752	amidophosphoribosyltransferase, partial [Genlisea aurea]
comp42510_c0_seq1	-1.35392	Jp18 [Citrus trifoliata]
comp26751_c0_seq1	-1.35704	-
comp50585_c0_seq3	-1.36069	PREDICTED: serine/threonine-protein kinase Aurora-3-like [Fragaria vesca subsp. vesca]
comp48979_c0_seq1	-1.36259	PREDICTED: adiponectin receptor protein 1-like [Setaria italica]
comp53497_c0_seq1	-1.36737	PREDICTED: cytochrome P450 94A1 [Vitis vinifera]
comp49731_c0_seq6	-1.3686	mannose-binding lectin [Wolffia arrhiza]
comp87389_c0_seq1	-1.38768	-
comp20894_c0_seq1	-1.39182	lipid transfer protein family protein [Wolffia australiana]
comp41206_c0_seq1	-1.39206	hypothetical protein VOLCADRAFT_94557 [Volvox carteri f. nagariensis]
comp57112_c0_seq7	-1.39333	PREDICTED: G-type lectin S-receptor-like serine/threonine-protein kinase At1g11410-like [Vitis vinifera]
comp46160_c0_seq2	-1.3943	flagellar flavodoxin [Chlamydomonas reinhardtii]
comp43024_c0_seq1	-1.39656	methionine sulfoxide reductase B [Coccomyxa subellipsoidea C-169]
comp42184_c0_seq1	-1.40593	-
comp60624_c0_seq1	-1.41401	-
comp53237_c1_seq1	-1.43018	nitrate reductase [NADH]-like [Vitis vinifera]
comp38842_c0_seq2	-1.43177	Vicilin-like antimicrobial peptides 2-2 [Triticum urartu]
comp43309_c0_seq1	-1.43891	Os03g0845000 [Oryza sativa Japonica Group]
comp44086_c0_seq1	-1.43891	Os01g0927300 [Oryza sativa Japonica Group]
comp50143_c0_seq3	-1.44028	PREDICTED: transcription factor FER-LIKE IRON DEFICIENCY-INDUCED TRANSCRIPTION FACTOR-like [Cucumis sativus]
comp48850_c0_seq1	-1.44558	PREDICTED: sigma factor sigB regulation protein rsbQ-like [Glycine max]
comp46719_c0_seq2	-1.45015	-
comp45889_c0_seq1	-1.45925	-
comp14049_c0_seq1	-1.46134	defensin-like protein [Wolffia australiana]
comp57338_c0_seq23	-1.46275	PREDICTED: probable LRR receptor-like serine/threonine-protein kinase At1g51810-like [Cucumis sativus]
comp49150_c0_seq1	-1.4683	PREDICTED: transcription factor bHLH35-like [Cicer arietinum]
comp45847_c1_seq2	-1.47814	hypothetical protein THAOC_00807, partial [Thalassiosira oceanica]
comp51666_c0_seq11	-1.48344	Cellulase containing protein, expressed [Theobroma cacao]
comp37202_c0_seq2	-1.50257	leucine-rich repeat transmembrane protein kinase [Arabidopsis thaliana]
comp41795_c0_seq1	-1.51269	-
comp45998_c0_seq1	-1.53273	-
comp52462_c0_seq1	-1.533	R2R3-MYB transcription factor MYB2 [Epimedium sagittatum]
comp16298_c0_seq1	-1.53325	chloroplast ATP synthase delta chain [Chlamydomonas reinhardtii]
comp72164_c0_seq1	-1.53869	-
comp52635_c0_seq1	-1.54264	PREDICTED: zinc finger CCCH domain-containing protein 20-like [Glycine max]
comp45601_c0_seq6	-1.5463	Os05g0524500 [Oryza sativa Japonica Group]
comp64231_c0_seq1	-1.56783	-
comp19713_c0_seq1	-1.58377	ribosomal protein L14 component of cytosolic 80S ribosome and 60S large subunit [Coccomyxa subellipsoidea C-169]
comp14546_c0_seq1	-1.58931	ribosomal protein L6, component of cytosolic 80S ribosome and 60S large subunit [Chlamydomonas reinhardtii]
comp86423_c0_seq1	-1.60965	-
comp76561_c0_seq1	-1.60965	60S ribosomal protein L32-1 [Phytophthora infestans T30-4]
comp73898_c0_seq1	-1.60965	40S ribosomal protein S9 [Chlamydomonas reinhardtii]
comp32489_c0_seq1	-1.61125	60S ribosomal protein L13a [Capsicum annuum]
comp68988_c0_seq1	-1.61619	chloroplast glyceraldehyde-3-phosphate dehydrogenase, partial [Chlamydomonas incerta]
comp50803_c0_seq1	-1.61961	Pentatricopeptide repeat (PPR) superfamily protein isoform 1 [Theobroma cacao]
comp45401_c0_seq1	-1.62094	PREDICTED: auxin-induced protein 6B-like [Vitis vinifera]
comp52002_c0_seq1	-1.62154	-
comp45025_c0_seq1	-1.63441	PREDICTED: 21 kDa protein [Vitis vinifera]
comp37943_c0_seq1	-1.63822	-
comp65122_c0_seq1	-1.63822	acidic ribosomal protein P2 [Chlamydomonas reinhardtii]
comp50132_c1_seq1	-1.63822	PREDICTED: transcription factor bHLH135-like [Brachypodium distachyon]
comp34104_c0_seq2	-1.63822	ribosomal protein L3, component of cytosolic 80S ribosome and 60S large subunit [Chlamydomonas reinhardtii]
comp40671_c0_seq2	-1.63822	-
comp55495_c1_seq14	-1.65005	Os03g0741100 [Oryza sativa Japonica Group]
comp55331_c0_seq1	-1.67475	Extradiol aromatic ring-opening dioxygenase [Coccomyxa subellipsoidea C-169]
comp46162_c0_seq1	-1.67729	HTH-type transcriptional regulator protein ptxE [Theobroma cacao]
comp18417_c0_seq1	-1.68495	-
comp47267_c0_seq1	-1.6858	G-box-binding factor 3 [Triticum urartu]
comp40614_c0_seq1	-1.69372	-
comp40976_c0_seq2	-1.69962	light-harvesting protein of photosystem I [Volvox carteri f. nagariensis]
comp33861_c0_seq1	-1.72568	ribosomal protein S27a, component of cytosolic 80S ribosome and 40S small subunit [Chlamydomonas reinhardtii]
comp51362_c0_seq1	-1.74514	glutathione S-transferase [Chlamydomonas reinhardtii]
comp101663_c0_seq1	-1.76108	light-harvesting chlorophyll-a/b protein of photosystem I (Type III) [Chlamydomonas reinhardtii]
comp72073_c0_seq1	-1.77908	Glycerophosphodiesterase-like protein [Medicago truncatula]
comp50972_c0_seq2	-1.80533	serine hydroxymethyltransferase [Chlamydomonas reinhardtii]
comp35250_c0_seq1	-1.81225	ribosomal protein L22 component of cytosolic 80S ribosome and 60S large subunit [Coccomyxa subellipsoidea C-169]
comp51467_c0_seq1	-1.81879	serine O-acetyltransferase [Coccomyxa subellipsoidea C-169]
comp43822_c0_seq1	-1.81879	glutathione S-transferase [Coccomyxa subellipsoidea C-169]
comp54984_c0_seq2	-1.82959	PREDICTED: cytochrome P450 94A1-like [Solanum lycopersicum]
comp49018_c0_seq1	-1.84175	-
comp40710_c0_seq1	-1.84582	glycine-rich RNA-binding protein [Chlamydomonas reinhardtii]
comp14528_c0_seq1	-1.86061	60S ribosomal protein [Chlamydomonas sp. ICE-L]
comp41636_c0_seq1	-1.86061	-
comp31751_c0_seq2	-1.86061	OSJNBa0027G07.12 [Oryza sativa Japonica Group]
comp14135_c0_seq1	-1.87142	elongation factor EF-3 [Coccomyxa subellipsoidea C-169]
comp45635_c0_seq1	-1.87429	PREDICTED: dof zinc finger protein DOF5.2-like [Cucumis sativus]
comp25967_c0_seq1	-1.87923	fructose-1,6-bisphosphatase [Coccomyxa subellipsoidea C-169]
comp31914_c1_seq2	-1.9057	-
comp40479_c0_seq2	-1.90741	-
comp68992_c0_seq1	-1.91124	-
comp52443_c0_seq1	-1.92773	membrane AAA-metalloprotease [Chlamydomonas reinhardtii]
comp71945_c0_seq1	-1.93778	S15 ribosomal protein [Dunaliella tertiolecta]
comp45772_c0_seq3	-1.94308	fructose-1,6-bisphosphatase [Volvox carteri f. nagariensis]
comp26532_c0_seq1	-1.94308	-
comp41524_c0_seq1	-1.96753	-
comp50696_c0_seq1	-1.9708	-
comp50528_c0_seq1	-1.98816	P-loop containing nucleoside triphosphate hydrolase protein [Coccomyxa subellipsoidea C-169]
comp32043_c0_seq1	-2.01673	-
comp28204_c0_seq1	-2.02524	S-adenosylmethionine decarboxylase [Chlamydomonas reinhardtii]
comp43379_c0_seq1	-2.03188	G-strand telomere binding protein 1 [Chlamydomonas reinhardtii]
comp13651_c0_seq1	-2.05326	component of cytosolic 80S ribosome and 40S small subunit [Volvox carteri f. nagariensis]
comp108284_c0_seq1	-2.05326	chlorophyll a-b binding protein of photosystem II [Chlamydomonas reinhardtii]
comp80044_c0_seq1	-2.05326	hypothetical protein COCSUDRAFT_52698 [Coccomyxa subellipsoidea C-169]
comp52539_c0_seq2	-2.05326	-
comp37944_c0_seq1	-2.05326	chloroplast rubisco activase [Chlorella pyrenoidosa]
comp44648_c0_seq1	-2.05326	-
comp37327_c0_seq1	-2.05326	SMAD/FHA domain-containing protein [Coccomyxa subellipsoidea C-169]
comp41600_c0_seq1	-2.05326	Decaprenyl-diphosphate synthase subunit 1 [Aegilops tauschii]
comp45812_c0_seq2	-2.05326	high-affinity phosphate transporter [Medicago sativa]
comp29227_c0_seq1	-2.07835	inorganic phosphate transporter protein [Platanus x acerifolia]
comp30212_c0_seq1	-2.09073	60S acidic ribosomal family protein [Arabidopsis thaliana]
comp37971_c0_seq2	-2.09073	60S ribosomal protein L13 [Polytomella sp. Pringsheim 198.80]
comp27624_c0_seq1	-2.09765	cytochrome b6f complex PetM subunit [Chlamydomonas reinhardtii]
comp45604_c0_seq1	-2.10162	PREDICTED: peroxidase 52-like [Brachypodium distachyon]
comp30669_c0_seq1	-2.10388	ribosomal protein L21, component of cytosolic 80S ribosome and 60S large subunit [Chlamydomonas reinhardtii]
comp50002_c0_seq1	-2.11739	unknown [Pfiesteria piscicida]
comp48242_c0_seq1	-2.12037	PREDICTED: ethylene-responsive transcription factor ERF109-like [Fragaria vesca subsp. vesca]
comp19151_c0_seq1	-2.12365	component of cytosolic 80S ribosome and 60S large subunit [Volvox carteri f. nagariensis]
comp54853_c0_seq1	-2.15562	-
comp37899_c0_seq1	-2.1576	omega-6-FAD, chloroplast isoform [Volvox carteri f. nagariensis]
comp76359_c0_seq1	-2.16017	60S ribosomal protein L12 [Zea mays]
comp32597_c0_seq1	-2.16874	ribosomal protein L12 [Pseudendoclonium akinetum]
comp33092_c0_seq1	-2.16874	ribosomal protein L23a component of cytosolic 80S ribosome and 60S large subunit [Coccomyxa subellipsoidea C-169]
comp43475_c0_seq1	-2.17879	PREDICTED: ethylene-responsive transcription factor ERF109-like [Fragaria vesca subsp. vesca]
comp32269_c0_seq2	-2.18254	-
comp53325_c0_seq2	-2.19076	PREDICTED: 6-phosphogluconate dehydrogenase, decarboxylating-like [Glycine max]
comp84254_c0_seq1	-2.2001	-
comp51856_c0_seq1	-2.21246	-
comp62616_c0_seq1	-2.22318	-
comp44761_c0_seq3	-2.22318	chloroplast ATP synthase gamma chain [Chlamydomonas reinhardtii]
comp37178_c0_seq1	-2.22318	plastid/chloroplast ribosomal protein L15 [Volvox carteri f. nagariensis]
comp28960_c0_seq1	-2.24089	-
comp28938_c0_seq1	-2.2459	-
comp52322_c0_seq2	-2.24827	ABC transporter [Chlamydomonas reinhardtii]
comp46306_c0_seq2	-2.2903	heat shock protein 70B [Dunaliella salina]
comp101343_c0_seq1	-2.2903	-
comp82299_c0_seq1	-2.30119	ribosomal protein S1 [Coccomyxa subellipsoidea C-169]
comp42769_c0_seq1	-2.32022	GAST-like protein [Populus euphratica]
comp43732_c0_seq1	-2.32175	plastid/chloroplast ribosomal protein L3 [Volvox carteri f. nagariensis]
comp56650_c0_seq1	-2.33337	-
comp34556_c0_seq1	-2.34604	PRX1m [Volvox carteri f. nagariensis]
comp46909_c0_seq3	-2.34788	PREDICTED: protein LURP-one-related 2-like [Fragaria vesca subsp. vesca]
comp176274_c0_seq1	-2.37519	uncharacterized lumenal polypeptide [Chlamydomonas reinhardtii]
comp40500_c0_seq1	-2.37519	-
comp74101_c0_seq1	-2.37519	ribosomal protein S7 component of cytosolic 80S ribosome and 40S small subunit [Coccomyxa subellipsoidea C-169]
comp37633_c0_seq1	-2.37519	ribosomal protein L36, component of cytosolic 80S ribosome and 60S large subunit [Chlamydomonas reinhardtii]
comp37602_c0_seq1	-2.37519	elongation factor EF-3 [Chlamydomonas reinhardtii]
comp49374_c0_seq4	-2.39029	pathogenesis-related protein 1 [Vitis hybrid cultivar]
comp50220_c0_seq2	-2.39113	-
comp84182_c0_seq1	-2.41401	-
comp26426_c0_seq1	-2.41583	transcription factor homolog BTF3-like protein [Lotus japonicus]
comp41867_c0_seq1	-2.43177	vitamin B6 biosynthesis protein [Coccomyxa subellipsoidea C-169]
comp111073_c0_seq1	-2.43177	oxygen-evolving enhancer protein 2 of photosystem II [Chlamydomonas reinhardtii]
comp41842_c0_seq1	-2.43177	-
comp47849_c0_seq1	-2.43573	chloroplast photosystem II-associated 22 kDa protein [Chlamydomonas reinhardtii]
comp37451_c0_seq1	-2.43792	rieske iron-sulfur subunit of the cytochrome b6f complex, chloroplast precursor [Chlamydomonas reinhardtii]
comp88319_c0_seq1	-2.4683	photosystem I 8.1 kDa reaction center subunit IV [Chlamydomonas reinhardtii]
comp41380_c0_seq1	-2.4683	-
comp37140_c0_seq1	-2.47952	ribosomal protein L19 [Chlorokybus atmophyticus]
comp45667_c0_seq2	-2.49804	Peroxidase superfamily protein [Theobroma cacao]
comp41027_c0_seq1	-2.52456	plastid acyl carrier protein [Coccomyxa subellipsoidea C-169]
comp91553_c0_seq1	-2.53131	40S ribosomal protein S5 [Chlamydomonas sp. ICE-L]
comp63462_c0_seq1	-2.53565	-
comp12272_c0_seq1	-2.53869	plastid ribosomal protein L28 [Chlamydomonas reinhardtii]
comp105444_c0_seq1	-2.53869	nascent polypeptide-associated complex subunit alpha-like protein [Micromonas sp. RCC299]
comp46157_c0_seq1	-2.56537	-
comp86607_c0_seq1	-2.56783	ribosomal protein L8, component of cytosolic 80S ribosome and 60S large subunit [Chlamydomonas reinhardtii]
comp79363_c0_seq1	-2.59758	60S ribosomal protein L31 [Chlamydomonas sp. HS-5]
comp42138_c0_seq2	-2.60215	mannose-binding lectin [Ananas comosus]
comp28260_c0_seq1	-2.60785	Rubisco activase [Coccomyxa subellipsoidea C-169]
comp42626_c0_seq1	-2.63822	-
comp27617_c0_seq1	-2.63822	2-cys peroxiredoxin [Chlamydomonas reinhardtii]
comp53024_c0_seq4	-2.63822	-
comp118086_c0_seq1	-2.63822	photosystem I reaction center subunit III [Chlamydomonas reinhardtii]
comp36441_c0_seq1	-2.66469	elongation factor-1 alpha-like protein, partial [Ochlochaete hystrix]
comp37942_c0_seq1	-2.66797	RmlC-like cupin [Coccomyxa subellipsoidea C-169]
comp46238_c0_seq3	-2.66906	-
comp29838_c0_seq1	-2.67217	CF0 ATP synthase subunit II precursor [Volvox carteri f. nagariensis]
comp36562_c0_seq1	-2.67775	hypothetical protein VOLCADRAFT_104760 [Volvox carteri f. nagariensis]
comp107406_c0_seq1	-2.69711	-
comp43467_c0_seq3	-2.69711	Transcription factor IIIA isoform 2 [Theobroma cacao]
comp41566_c0_seq3	-2.69711	Os04g0581800 [Oryza sativa Japonica Group]
comp54519_c1_seq2	-2.73133	-
comp72041_c0_seq1	-2.7537	component of cytosolic 80S ribosome and 60S large subunit [Volvox carteri f. nagariensis]
comp157912_c0_seq1	-2.7537	Ribosomal protein S10p/S20e family protein isoform 2, partial [Theobroma cacao]
comp933_c0_seq1	-2.7537	-
comp75648_c0_seq1	-2.76947	component of cytosolic 80S ribosome and 60S large subunit [Volvox carteri f. nagariensis]
comp43857_c0_seq1	-2.80815	-
comp13159_c0_seq1	-2.80815	SAM-synthetase [Cicer arietinum]
comp48040_c0_seq1	-2.82585	-
comp33198_c0_seq1	-2.83462	photosystem II reaction center W protein [Chlamydomonas reinhardtii]
comp55701_c0_seq1	-2.87723	PREDICTED: probable urea active transporter 1 [Vitis vinifera]
comp35785_c0_seq1	-2.91124	-
comp112738_c0_seq1	-2.91124	photosystem I subunit XI, chloroplast precursor [Micromonas pusilla CCMP1545]
comp42673_c0_seq2	-2.92773	PREDICTED: 60S ribosomal protein L13-2-like isoform 1 [Brachypodium distachyon]
comp170134_c0_seq1	-2.92773	orange protein [Nicotiana tabacum]
comp148558_c0_seq1	-2.92773	ABC transporter, ATP-binding protein isoform 1 [Galdieria sulphuraria]
comp42725_c0_seq1	-2.92773	GDP-L-galactose phosphorylase 1 [Arabidopsis thaliana]
comp23478_c0_seq1	-2.92773	plastid ribosomal protein S21 [Chlamydomonas reinhardtii]
comp43086_c0_seq1	-2.94078	-
comp21503_c0_seq1	-2.97926	light-harvesting chlorophyll-a/b binding protein Lhca4 [Chlamydomonas incerta]
comp43188_c0_seq1	-2.99186	pyridine nucleotide-disulfide oxidoreductase family protein [Arabidopsis lyrata subsp. lyrata]
comp214650_c0_seq1	-2.99186	plastid/chloroplast ribosomal protein L17 [Volvox carteri f. nagariensis]
comp67833_c0_seq1	-3.00079	component of cytosolic 80S ribosome and 60S large subunit [Volvox carteri f. nagariensis]
comp80707_c0_seq1	-3.00745	ribosomal protein L26, component of cytosolic 80S ribosome and 60S large subunit [Chlamydomonas reinhardtii]
comp43608_c0_seq1	-3.03598	-
comp32367_c0_seq1	-3.05326	NADPH2 dehydrogenase-like protein [Galdieria sulphuraria]
comp23982_c0_seq1	-3.05326	Heavy metal P-type ATPase [Medicago truncatula]
comp45963_c0_seq1	-3.08888	plastidic ADP/ATP translocase [Chlamydomonas reinhardtii]
comp34068_c0_seq1	-3.14072	sedoheptulose-1,7-bisphosphatase [Chlamydomonas reinhardtii]
comp32718_c0_seq1	-3.16874	-
comp29821_c0_seq1	-3.18254	VcCcm1 [Volvox carteri]
comp43240_c0_seq1	-3.19202	-
comp42230_c0_seq1	-3.19622	plastid ribosomal protein S1 [Chlamydomonas reinhardtii]
comp38231_c0_seq1	-3.22318	-
comp37764_c0_seq1	-3.22318	cytochrome b6/f complex iron-sulfur subunit, chloroplast precursor [Micromonas sp. RCC299]
comp13594_c0_seq1	-3.22318	component of cytosolic 80S ribosome and 60S large subunit [Volvox carteri f. nagariensis]
comp48300_c0_seq1	-3.22318	elongation translation factor 1 alpha [Cyanophora paradoxa]
comp47518_c0_seq1	-3.27565	-
comp110054_c0_seq1	-3.42249	photosystem I subunit II, chloroplast precursor [Micromonas pusilla CCMP1545]
comp88744_c0_seq1	-3.44558	component of cytosolic 80S ribosome and 40S small subunit [Volvox carteri f. nagariensis]
comp29311_c0_seq1	-3.4683	serine acetyltransferase [Chlamydomonas reinhardtii]
comp51465_c0_seq3	-3.51269	NAD(P)-binding protein [Coccomyxa subellipsoidea C-169]
comp38582_c0_seq1	-3.51269	-
comp52877_c0_seq2	-3.51269	P-loop containing nucleoside triphosphate hydrolase protein [Coccomyxa subellipsoidea C-169]
comp41110_c0_seq1	-3.57682	-
comp45362_c0_seq1	-3.66207	elongation factor 1 alpha, partial [Mallomonas rasilis]
comp46573_c0_seq1	-3.71622	ATP-energized ABC transporter [Volvox carteri f. nagariensis]
comp37084_c0_seq1	-3.79022	plastid ribosomal protein L6 [Chlamydomonas reinhardtii]
comp38884_c0_seq1	-3.80815	-
comp80424_c0_seq1	-3.91124	ribosomal protein S26, component of cytosolic 80S ribosome and 40S small subunit [Chlamydomonas reinhardtii]
comp54768_c0_seq1	-4.07421	nitrate transporter2.5 [Arabidopsis thaliana]
comp114930_c0_seq1	-4.14072	caffeic acid O-3-methyltransferase [Populus deltoides]
comp224705_c0_seq1	-4.22318	-
comp40216_c0_seq1	-4.22318	Ribosomal protein L18, component of cytosolic 80S ribosome and 60S large subunit [Ostreococcus lucimarinus CCE9901]
comp30121_c0_seq2	-4.22318	-
comp30486_c0_seq1	-4.22318	photosystem II biogenesis protein Psp29 [Coccomyxa subellipsoidea C-169]
comp36836_c0_seq1	-4.30119	-
comp8367_c0_seq1	-4.30119	Cpn10-domain-containing protein [Coccomyxa subellipsoidea C-169]
comp52841_c0_seq3	-4.36715	-
comp18641_c0_seq1	-4.44558	bifunctional sensory photoreceptor [Volvox carteri f. nagariensis]
comp21991_c0_seq1	-4.69711	-
comp44919_c0_seq1	-4.80815	60S acidic ribosomal protein P0 [Phytophthora infestans T30-4]
comp265142_c0_seq1	-4.96015	40S ribosomal protein S14 [Aureococcus anophagefferens]
comp22431_c0_seq1	-4.96015	60S ribosomal protein L19 [Arabidopsis lyrata subsp. lyrata]
comp157853_c0_seq1	-4.96015	ABC transporter, multidrug resistance associated protein [Chlamydomonas reinhardtii]
comp228211_c0_seq1	-4.96015	40S ribosomal protein S20 [Saprolegnia diclina VS20]
comp86699_c0_seq1	-4.96015	peroxiredoxin [Saprolegnia diclina VS20]
comp243301_c0_seq1	-4.96015	cysteine protease [Pinus taeda]
comp42130_c0_seq1	-4.96015	seed storage protein legumin A, partial [Gossypium hirsutum]
comp8873_c0_seq1	-5.05326	similar to cytochrome c [Cyanidioschyzon merolae strain 10D]
comp24372_c0_seq1	-5.05326	60S ribosomal protein L23 [Saprolegnia diclina VS20]
comp27561_c0_seq1	-5.05326	translationally controlled tumor protein [Nannochloropsis gaditana CCMP526]
comp64518_c0_seq1	-5.05326	similar to thioredoxin-like protein, partial [Ectocarpus siliculosus]
comp127018_c0_seq1	-5.05326	K+ channel protein [Phytophthora infestans]
comp3058_c0_seq1	-5.05326	component of cytosolic 80S ribosome and 40S small subunit [Volvox carteri f. nagariensis]
comp286141_c0_seq1	-5.05326	-
comp252931_c0_seq1	-5.14072	60S ribosomal protein L27 [Phytophthora infestans T30-4]
comp270825_c0_seq1	-5.14072	40S ribosomal protein S9-1 [Phytophthora infestans T30-4]
comp113922_c0_seq1	-5.14072	12-oxophytodienoic acid reductase 1-A4du [Triticum durum]
comp8278_c0_seq1	-5.22318	sperm flagellar energy carrier protein [Ectocarpus siliculosus]
comp1698_c0_seq1	-5.22318	similar to ubiquitin and ribosomal protein S27a precursor [Ectocarpus siliculosus]
comp39711_c0_seq1	-5.22318	-
comp53732_c0_seq1	-5.22318	seed storage protein vicilin A, partial [Gossypium hirsutum]
comp875_c0_seq1	-5.30119	glutamine synthetase [Chlamydomonas reinhardtii]
comp22516_c0_seq2	-5.37519	cysteine proteinase [Oxyrrhis marina]
comp32040_c0_seq1	-5.37519	poly-a binding protein [Thalassiosira pseudonana CCMP1335]
comp982_c0_seq1	-5.51269	sperm flagellar energy carrier protein [Ectocarpus siliculosus]
comp70599_c0_seq1	-5.60785	glutathione s-transferase [Thalassiosira pseudonana CCMP1335]
comp27202_c0_seq1	-5.63822	subunit of the chloroplast cytochrome b6f complex [Chlamydomonas reinhardtii]
comp18512_c0_seq1	-5.63822	60S ribosomal protein L8 [Saprolegnia diclina VS20]
comp78747_c0_seq1	-5.69711	-
comp4929_c0_seq1	-5.7537	Nitric oxide dioxygenase (Pi-NOD1) [Phytophthora infestans T30-4]
comp38409_c0_seq2	-5.86061	cysteine protease [Saprolegnia parasitica]
comp128105_c0_seq1	-6.57682	-
comp102835_c0_seq1	-6.80815	-
